# Supplementary material for: Dpep Inhibits Cancer Cell Growth and Survival via Shared and Context-Dependent Transcriptome Perturbations
Source: Cancers (Basel). 2023 Nov 7;15(22):5318. doi: 10.3390/cancers15225318 (PMC10669862; doi:10.3390/cancers15225318)
Supplement: Supplementary file 1 [file cancers-15-05318-s001.zip]

Archive with 3 entries (3 files):
- cancers-2673388-supplementary figures.pdf
- Spreadsheet S1. Shared DEGS log2FC  1, −1.xlsx
- Spreadsheet S2. Shared DEGS log2FC  0.6,  −0.6.xlsx
