# Supplementary material for: Dpep Inhibits Cancer Cell Growth and Survival via Shared and Context-Dependent Transcriptome Perturbations
Source: Cancers (Basel). 2023 Nov 7;15(22):5318. doi: 10.3390/cancers15225318 (PMC10669862; doi:10.3390/cancers15225318)
Supplement: Supplementary file 1 [file cancers-15-05318-s001.zip › Spreadsheet S1. Shared DEGS log2FC 1, −1.xlsx]

## Sheet: Sheet1
gene	HCT116	MDA-MB-231	T98G	A375	A549	MCF7		TOTAL LINES
				UPREGULATED DEGS
IGFBP3	+	+		+	+	+		5
C3		+	+	+	+			4
MIR210HG		+		+	+	+		4
CA9		+		+	+	+		4
ANGPTL4		+	+	+	+			4
TXNIP		+	+	+	+			4
GBP5	+	+			+			3
RAB37	+	+			+			3
INHBE	+	+	+					3
DAPK2	+	+			+			3
NOS1	+			+	+			3
CFB		+	+		+			3
LCN2		+		+	+			3
FN1		+	+		+			3
IL1B		+		+		+		3
SOD2		+	+		+			3
IL1A		+	+		+			3
SPAG4		+			+	+		3
ALDOC		+			+	+		3
EGLN3		+			+	+		3
TMEM45A		+			+	+		3
IFITM1		+	+		+			3
S100P		+			+	+		3
BST2		+	+			+		3
TMEM140		+	+		+			3
ABCG1		+	+		+			3
ZNF467		+	+		+			3
TNFAIP6		+	+		+			3
TMEM74B		+			+	+		3
MUC5B		+			+	+		3
IFI27			+		+	+		3
OAS2			+		+	+		3
IFI6			+		+	+		3
XAF1			+		+	+		3
TREM1			+	+	+			3
LGALS9			+		+	+		3
BDKRB2			+		+	+		3
CST1			+		+	+		3
QPCT			+		+	+		3
NDRG1				+	+	+		3
EFEMP2				+	+	+		3
CYP1B1	+	+						2
SERPINA5	+				+			2
PAGE5	+				+			2
HIST2H2BE	+		+					2
IQCG	+	+						2
NUPR1	+	+						2
CXCL2	+			+				2
NRN1	+			+				2
RCN3	+	+						2
THY1	+	+						2
RAB30	+				+			2
CYP1A1	+					+		2
GDNF	+				+			2
TCN1	+				+			2
LPAR6	+				+			2
FLJ36777	+				+			2
RARRES3	+					+		2
FLRT3	+				+			2
CSGALNACT1	+		+					2
TTC30A	+	+						2
DUSP10	+					+		2
GRIK2	+	+						2
LURAP1L	+		+					2
FPR1	+	+						2
CAMP	+				+			2
GBP2		+			+			2
CPD		+			+			2
SOX4		+			+			2
AGR2		+			+			2
YPEL3		+			+			2
IGFBP1		+			+			2
CD55		+			+			2
PI3		+			+			2
PTGS2		+			+			2
TNFSF10		+			+			2
JUNB		+			+			2
SNED1		+			+			2
TRIB3		+	+					2
CST7		+		+				2
C10orf10		+			+			2
HID1		+			+			2
C11orf96		+			+			2
SLPI		+			+			2
RGS2		+			+			2
HILPDA		+			+			2
STAT2		+	+					2
MMP11		+				+		2
VNN3		+				+		2
KIAA1199		+				+		2
ITGA1		+			+			2
BCL6		+			+			2
RDH10		+			+			2
C2		+			+			2
CST2		+		+				2
CNTD2		+			+			2
APOE		+	+					2
FLJ42709		+				+		2
THBS3		+			+			2
HCP5		+				+		2
C9orf152		+			+			2
THEMIS2		+			+			2
CASP10		+			+			2
KLRC2		+			+			2
PARM1		+				+		2
ZNF596		+			+			2
SLC16A9		+			+			2
NFE2		+			+			2
LOC100134229		+			+			2
CCL26		+				+		2
MROH8		+			+			2
ALOX5		+			+			2
ODF3B		+			+			2
CCR1		+	+					2
TPT1-AS1		+			+			2
PAPLN		+			+			2
D2HGDH		+			+			2
TLE2		+			+			2
LOC100288846		+		+				2
RAPGEF4		+	+					2
RTN2		+			+			2
RNASE4		+			+			2
ABCA6		+	+					2
AGT		+	+					2
MTMR9LP		+			+			2
FGF14		+			+			2
C4orf47		+		+				2
TNFSF13B		+	+					2
CCDC40		+				+		2
LRRC6		+				+		2
ZFP2		+			+			2
CTSO		+			+			2
MMP17		+			+			2
LOC100506190		+			+			2
PECAM1		+	+					2
RAB42		+				+		2
GTF2IRD2		+	+					2
CHRNA1		+	+					2
HLA-L		+				+		2
S100A9			+		+			2
MX1			+		+			2
OAS1			+			+		2
IFIT1			+			+		2
SPTSSA			+		+			2
IFITM3			+		+			2
IFI44L			+		+			2
GLRX			+		+			2
MX2			+		+			2
IRF7			+		+			2
IFI44			+		+			2
C1R			+		+			2
IFIT3			+			+		2
SAMD9			+			+		2
MAP2K6			+			+		2
CXCL3			+	+				2
C1S			+		+			2
UNC5B			+		+			2
DDX60			+			+		2
SERPING1			+			+		2
CDKN2B			+		+			2
SLC9A9			+	+				2
AKR1B15			+		+			2
DHX58			+			+		2
TDO2			+		+			2
IFIT2			+		+			2
HSD11B1			+		+			2
SYCE3			+		+			2
JAK2			+		+			2
ZNF558			+		+			2
CBLN3			+		+			2
FBXO2			+		+			2
TPPP3			+		+			2
C12orf68			+		+			2
ITGB3			+		+			2
EFNA3				+	+			2
KDM5B-AS1				+	+			2
BNIP3				+		+		2
RIMKLA				+		+		2
FGFBP2				+	+			2
SLC29A4				+	+			2
CP					+	+		2
ANG					+	+		2
CEACAM6					+	+		2
VEGFA					+	+		2
CEACAM5					+	+		2
LINC00460					+	+		2
COL19A1					+	+		2
TACSTD2	+							1
JUN	+							1
ICAM3	+							1
APOL6	+							1
PDE3A	+							1
CYP4V2	+							1
RNF170	+							1
DNAJC14	+							1
PTPRG	+							1
S100B	+							1
GPR68	+							1
TPGS1	+							1
GRHL1	+							1
DOCK10	+							1
ZNF528	+							1
KRT13	+							1
SHISA2	+							1
NEFL	+							1
MED26	+							1
ADAT1	+							1
KHK	+							1
HSD17B3	+							1
TGFBR2	+							1
M6PR	+							1
ENGASE	+							1
CLIP4	+							1
LOC100270746	+							1
NECAB1	+							1
ECM1	+							1
BEX4	+							1
TRIM58	+							1
CEBPA	+							1
NOVA1	+							1
LRRTM4	+							1
CYB561D2	+							1
RBMS3	+							1
DIS3L2	+							1
LOC648987	+							1
GPR158	+							1
TGFB2	+							1
CDH6	+							1
MAN2A1	+							1
PLA2G4C	+							1
TCF4	+							1
CASP3	+							1
NEURL	+							1
MITF	+							1
ZNF101	+							1
SPSB2	+							1
HOXD10	+							1
PDE1C	+							1
ASB5	+							1
CTSW	+							1
CBR3-AS1	+							1
CLDN1	+							1
HOXB8	+							1
PDLIM3	+							1
FTH1		+						1
APOC1		+						1
TSC22D1		+						1
TMEM158		+						1
GDF15		+						1
SPINK4		+						1
CSF1		+						1
IER5L		+						1
CST4		+						1
SPINT1		+						1
ABCC3		+						1
HSPA5		+						1
NNMT		+						1
CTSF		+						1
SMIM14		+						1
ASAH1		+						1
PIK3IP1		+						1
DFNB31		+						1
EPOR		+						1
ANGPTL2		+						1
CLEC2B		+						1
ST3GAL1		+						1
H6PD		+						1
MLXIPL		+						1
ATP6V1C2		+						1
PIM2		+						1
SELM		+						1
AMPD3		+						1
SLITRK4		+						1
LOX		+						1
SLC43A2		+						1
TPCN1		+						1
ICAM1		+						1
SCN1B		+						1
FOXO1		+						1
WIPI1		+						1
PLXND1		+						1
ITGA10		+						1
FCGRT		+						1
ABTB1		+						1
METRNL		+						1
GMFG		+						1
ABCA7		+						1
DNAJB9		+						1
BCKDHA		+						1
LOC283070		+						1
ZMIZ1-AS1		+						1
CHI3L2		+						1
YPEL4		+						1
KIAA0146		+						1
FAM211B		+						1
GGT1		+						1
SLC1A1		+						1
TLCD2		+						1
TCTN1		+						1
BMF		+						1
HSF4		+						1
SDF2L1		+						1
LEFTY1		+						1
SH3PXD2B		+						1
ADM2		+						1
SELPLG		+						1
ZNF91		+						1
NR1H3		+						1
ACSL1		+						1
TLE3		+						1
NEIL1		+						1
GPR155		+						1
LHPP		+						1
PDGFRB		+						1
TMEM91		+						1
C1QTNF1		+						1
C7orf49		+						1
RRAD		+						1
CAMK1D		+						1
SLC6A20		+						1
DNAJC4		+						1
ATP6V0D2		+						1
ZNF503		+						1
CXXC4		+						1
ANKRD13D		+						1
LINC00173		+						1
GLT25D2		+						1
BAIAP2-AS1		+						1
PDE6A		+						1
PROX1		+						1
C21orf2		+						1
NBEA		+						1
LAMP3		+						1
MGAT4A		+						1
FBXO16		+						1
PTPRU		+						1
FAM26F		+						1
C17orf100		+						1
CEBPD		+						1
SHISA4		+						1
LBH		+						1
VSIG10L		+						1
SH3BP1		+						1
PDE4DIP		+						1
SLCO4C1		+						1
LTF		+						1
ZNF814		+						1
NLRP1		+						1
A1BG		+						1
FAM229A		+						1
SPRED3		+						1
IGDCC4		+						1
LMBR1L		+						1
GPC2		+						1
RASGEF1A		+						1
CRTAM		+						1
MOSPD1		+						1
ALPK1		+						1
TMEM156		+						1
C14orf28		+						1
ASAP3		+						1
MAP3K12		+						1
CPNE7		+						1
BCR		+						1
GSDMB		+						1
PBLD		+						1
CXorf56		+						1
HPN		+						1
REEP2		+						1
FZD8		+						1
PLXNB2		+						1
MCEE		+						1
CCL20		+						1
CDH13		+						1
SMPDL3B		+						1
LINC00261		+						1
CRHR1-IT1		+						1
IL23A		+						1
WFDC10B		+						1
LOC100289019		+						1
ERC2		+						1
SLC22A18		+						1
MMP16		+						1
FOXJ2		+						1
RASD1		+						1
FMO4		+						1
EPS8L1		+						1
SPOCK3		+						1
CARD16		+						1
HOMEZ		+						1
LOC100506713		+						1
KIAA1407		+						1
LGALS12		+						1
IRF6		+						1
SULT1C2		+						1
CLYBL		+						1
ZNF555		+						1
GTDC1		+						1
ANKRD34A		+						1
ARHGEF37		+						1
COL4A5		+						1
FLJ35282		+						1
LOC100128288		+						1
GCNT7		+						1
SLC45A4		+						1
RIMKLB		+						1
OVGP1		+						1
FLJ39051		+						1
RBM43		+						1
IFNLR1		+						1
ZNF626		+						1
LOC100272228		+						1
HOXA10		+						1
GSTA4		+						1
KLHL32		+						1
FONG		+						1
GTF2IRD2B		+						1
FCHO1		+						1
C6orf223		+						1
RAPGEF3		+						1
EGR4		+						1
C16orf46		+						1
PLAGL1		+						1
MAN2C1		+						1
MAOB		+						1
FLJ27352		+						1
TSPAN19		+						1
LDB1		+						1
IDH1-AS1		+						1
NIM1		+						1
CERS4		+						1
NAT16		+						1
KLRC3		+						1
RHBDL1		+						1
GPRC5C		+						1
TNK1		+						1
SLC44A3		+						1
LINC00638		+						1
ZBTB7C		+						1
LNX1		+						1
SOST		+						1
NARFL		+						1
MMP8		+						1
LOC100287036		+						1
ZNF300P1		+						1
AGXT2L2		+						1
NRARP		+						1
ZNF649		+						1
NICN1		+						1
KRT86		+						1
KCNMB4		+						1
VMAC		+						1
CACNG6		+						1
IL16		+						1
SLC2A11		+						1
DGCR6		+						1
NPHP1		+						1
ZNF865		+						1
NEURL4		+						1
DNALI1		+						1
HSD17B1		+						1
TMPRSS3		+						1
PRRX1		+						1
CPT2		+						1
FAM110B		+						1
CD14		+						1
ZNF497		+						1
VSX1		+						1
LYRM9		+						1
LRRC29		+						1
DLG4		+						1
MFNG		+						1
HOXA1		+						1
EIF1AY		+						1
SH2D3C		+						1
LDHD		+						1
C16orf86		+						1
EGR2		+						1
FEZF1-AS1		+						1
PCSK4		+						1
PITPNM1		+						1
C1orf51		+						1
C17orf97		+						1
C11orf70		+						1
DGKQ		+						1
FTH1P3		+						1
GNB3		+						1
RPL13P5		+						1
TMEM198		+						1
WDR17		+						1
ABCA10		+						1
SPHK1		+						1
SMEK3P		+						1
KCNN3		+						1
SLC8A2		+						1
MYLK3		+						1
CADPS2		+						1
NMRK1		+						1
STARD5		+						1
DNAH11		+						1
FAM171B		+						1
CDKL2		+						1
S100A8			+					1
CHI3L1			+					1
KYNU			+					1
STAT1			+					1
IFI35			+					1
HLA-B			+					1
PARP12			+					1
OAS3			+					1
ISG15			+					1
HIST1H1C			+					1
RND3			+					1
MMP1			+					1
PLAT			+					1
DDX58			+					1
ATF3			+					1
AKR1B1			+					1
SP100			+					1
FAM213A			+					1
RSAD2			+					1
PLSCR1			+					1
DEFB1			+					1
IRF9			+					1
SP110			+					1
PARP9			+					1
CD68			+					1
IL8			+					1
PKNOX2			+					1
SQRDL			+					1
SCG2			+					1
COL12A1			+					1
HERC6			+					1
MGP			+					1
RTP4			+					1
CCL2			+					1
PARP14			+					1
HLA-F			+					1
MMP13			+					1
EPSTI1			+					1
VWA5A			+					1
HELZ2			+					1
A2M			+					1
MUCL1			+					1
BMP2			+					1
SULF2			+					1
SAMD9L			+					1
ITGB8			+					1
CMPK2			+					1
KLHDC7B			+					1
RNF175			+					1
OASL			+					1
IL4R			+					1
SLC6A9			+					1
CLCA2			+					1
ISG20			+					1
TRIM22			+					1
KCNG1			+					1
H1F0			+					1
ITGA2			+					1
PI15			+					1
PTGFR			+					1
LINC00578			+					1
ABCA1			+					1
TGFA			+					1
C17orf67			+					1
VIPR1			+					1
PDZD2			+					1
RELB			+					1
RARRES2			+					1
USP18			+					1
EBF4			+					1
FNDC4			+					1
PROSAPIP1			+					1
NCF2			+					1
OLIG2			+					1
BATF2			+					1
IFIH1			+					1
RXRG			+					1
PXN-AS1			+					1
KCND1			+					1
CHRD			+					1
TMCC3			+					1
TSPAN18			+					1
PRR16			+					1
REC8			+					1
HERC5			+					1
DDX60L			+					1
DDO			+					1
FAF1			+					1
C9orf64			+					1
SAMHD1			+					1
MEIS3P1			+					1
PLA2G2A			+					1
CYTIP			+					1
COL4A6			+					1
RUNDC3B			+					1
LOH12CR2			+					1
EBF3			+					1
FAM47E			+					1
TRIM9			+					1
LOC387723			+					1
LRIG3			+					1
FIBCD1			+					1
EMB			+					1
LOC100131434			+					1
PDE3B			+					1
LOC441204			+					1
HAPLN3			+					1
DCST2			+					1
MDH1B			+					1
LOC100507424			+					1
PTK6			+					1
TPK1			+					1
HSD17B8			+					1
HOXB3			+					1
AFF3			+					1
LOC100379224			+					1
GRPR			+					1
SEMA3D			+					1
NTN1			+					1
FGFR4			+					1
PLD6			+					1
MYO1D			+					1
PRUNE2			+					1
BAI2			+					1
FDXACB1			+					1
NLGN4X			+					1
MLYCD			+					1
VWA1			+					1
LMO2			+					1
TBX15			+					1
PLXDC2			+					1
FAM20A			+					1
FAM174A			+					1
ZNF781			+					1
PGBD2			+					1
MACC1			+					1
FOXD3			+					1
KIF21B			+					1
LOC100289361			+					1
BEND5				+				1
CDKN2A				+				1
LMCD1				+				1
ACAP1				+				1
UPK1A				+				1
COL22A1				+				1
NTRK3				+				1
WWTR1-AS1				+				1
INSIG2				+				1
SYBU				+				1
ITGA11				+				1
C5orf56				+				1
SLAMF9				+				1
EML2				+				1
KRT6B				+				1
SLC22A17				+				1
LCN10				+				1
ATAD3C				+				1
UPK2				+				1
BTBD16				+				1
CARNS1				+				1
COL5A3				+				1
S100A14				+				1
B3GNT4				+				1
RHOJ				+				1
FAM201A				+				1
ZNF69				+				1
PPFIA4				+				1
TMEM145				+				1
ZNF404				+				1
ELFN2				+				1
FBN2				+				1
SLC6A14				+				1
RET				+				1
TNFSF14				+				1
ESR1				+				1
DNAH10				+				1
KCNN1				+				1
PTPRN				+				1
HIST1H2BC				+				1
IFITM2					+			1
PDLIM5					+			1
PON2					+			1
FGG					+			1
CFD					+			1
ANXA4					+			1
PCSK6					+			1
XBP1					+			1
STC1					+			1
CFH					+			1
ACOX2					+			1
ZNF385A					+			1
FBXO9					+			1
PLIN2					+			1
SLC23A2					+			1
FBXW2					+			1
C8orf4					+			1
SELENBP1					+			1
CORO2A					+			1
DUSP6					+			1
ADAMTS10					+			1
PCED1B					+			1
RAB27A					+			1
FURIN					+			1
STS					+			1
EFNA1					+			1
ASS1					+			1
PLAUR					+			1
ARID5B					+			1
GPCPD1					+			1
NAMPT					+			1
TFPI					+			1
SLC2A3					+			1
APOL1					+			1
FCGBP					+			1
LBP					+			1
PON3					+			1
DDIT4					+			1
FGL1					+			1
GPX2					+			1
SEMA3B					+			1
RALGAPA2					+			1
PCSK1N					+			1
SLC7A2					+			1
ACSL4					+			1
MEGF9					+			1
AQP3					+			1
IFITM10					+			1
NOTCH3					+			1
P4HA1					+			1
IFNGR1					+			1
ARSD					+			1
TGM2					+			1
CEACAM1					+			1
ST8SIA4					+			1
HHIPL2					+			1
STRA6					+			1
PDE4B					+			1
NAV1					+			1
SERPINB3					+			1
LXN					+			1
TMEM92					+			1
BNIP3L					+			1
ARSG					+			1
FHIT					+			1
C1RL					+			1
MAP2					+			1
CCDC64					+			1
FGB					+			1
SREBF1					+			1
LOC283710					+			1
CLK1					+			1
ADM					+			1
C11orf54					+			1
SMARCD3					+			1
LOC100131564					+			1
A4GALT					+			1
TESC					+			1
STEAP1					+			1
TGM3					+			1
FAM214B					+			1
IL33					+			1
VAMP8					+			1
GPC6					+			1
SH3PXD2A					+			1
ARRB1					+			1
LPXN					+			1
CPLX2					+			1
HHIP-AS1					+			1
GJA1					+			1
FAM214A					+			1
TMEM37					+			1
THRA					+			1
RBP4					+			1
SH3YL1					+			1
DNM3					+			1
ANTXR2					+			1
BDH2					+			1
FLJ16779					+			1
ITGAX					+			1
MB					+			1
FAM83A					+			1
LGSN					+			1
TC2N					+			1
PRSS27					+			1
LINC00494					+			1
SAMD11					+			1
BIRC7					+			1
CCDC69					+			1
COL21A1					+			1
SKIL					+			1
TJP3					+			1
RNF125					+			1
CASC4					+			1
CREB3L3					+			1
LINC00284					+			1
PON1					+			1
TRIQK					+			1
SCMH1					+			1
ZC3H6					+			1
DENND4A					+			1
MAGI3					+			1
SWT1					+			1
MOB3C					+			1
SPDEF					+			1
C7orf31					+			1
GNG7					+			1
CITED1					+			1
SNTB1					+			1
CACNG8					+			1
TMEM130					+			1
PION					+			1
HS6ST3					+			1
MANBA					+			1
RAB13					+			1
SERPINA6					+			1
CCDC146					+			1
C4BPA					+			1
LRG1					+			1
TYMP					+			1
CSAD					+			1
NREP					+			1
CD2AP					+			1
CPN1					+			1
MAOA					+			1
SMOC1					+			1
VTN					+			1
HSD11B1L					+			1
COL9A2					+			1
LFNG					+			1
RBM4					+			1
CARD6					+			1
LY96					+			1
TMEM61					+			1
TRPM8					+			1
CAPS					+			1
GRB14					+			1
FAM198B					+			1
RHOV					+			1
ZNF720					+			1
GATA3					+			1
SPINK6					+			1
INSL3					+			1
PPIP5K1					+			1
GPR37					+			1
CYP3A5					+			1
KANSL1L					+			1
MST1					+			1
FSTL4					+			1
LOC338758					+			1
HIF1A					+			1
PDIA6					+			1
CCDC170					+			1
CD38					+			1
PLXNB1					+			1
PDE4A					+			1
PYGO2					+			1
GMPR					+			1
LPPR2					+			1
LOC145783					+			1
MAGEA11					+			1
SLC17A9					+			1
CBLC					+			1
TINAGL1					+			1
TRIM46					+			1
VPS9D1					+			1
CHGB					+			1
PLEKHM3					+			1
SLC14A1					+			1
TMEM259					+			1
GLIPR1L2					+			1
MAP3K5					+			1
ANKLE1					+			1
LOC284385					+			1
KCNQ1OT1					+			1
MALAT1					+			1
ACTR8					+			1
TRPM2					+			1
ZG16B					+			1
ALG11					+			1
IFFO1					+			1
SHPRH					+			1
SYNE4					+			1
NTS					+			1
TSPAN7					+			1
SLC23A1					+			1
ZMYND12					+			1
PAQR6					+			1
DEPTOR					+			1
TNNI3					+			1
TPRG1					+			1
SUOX					+			1
MORC2-AS1					+			1
ZNF284					+			1
SMA4					+			1
ADHFE1					+			1
ZNF34					+			1
SIDT1					+			1
TTC39A					+			1
DNAJC7					+			1
TMSB15B					+			1
CREB5					+			1
AIM2					+			1
PAG1					+			1
CDK17					+			1
SMAD9					+			1
FAM175A					+			1
LRRC61					+			1
ADIRF					+			1
MUC1					+			1
RNF121					+			1
ALS2CR8					+			1
GPR162					+			1
HK2					+			1
IL11					+			1
ENTPD2					+			1
MEF2C					+			1
PPAPDC1A					+			1
RGS17					+			1
GIMAP2					+			1
SMIM5					+			1
NOX4					+			1
ZNF608					+			1
SRGAP3					+			1
PDGFC					+			1
ZNF160					+			1
EPHB6					+			1
CCDC102B					+			1
LYPD8					+			1
ATP6V0A4					+			1
NEK11					+			1
KCNAB1					+			1
ANKRD42					+			1
EPHB3					+			1
SOX3					+			1
MCTP2					+			1
LMOD1					+			1
GRHL2					+			1
KDM4C					+			1
ACVR2B-AS1					+			1
LOC100507463					+			1
CACNA2D1					+			1
PDE4C					+			1
APOBEC3G					+			1
MCC					+			1
LAMC3					+			1
LOC728537					+			1
PLA2R1					+			1
B3GAT1					+			1
LINC00340					+			1
GOLGA8A					+			1
ADAMTSL4					+			1
GTF2I					+			1
EGF					+			1
ZNF441					+			1
RAB20					+			1
DOK4					+			1
INSL4					+			1
FBXL13					+			1
AGO4					+			1
FRMD4B					+			1
PCDHB9					+			1
ZC3H12C					+			1
PCDHA9					+			1
DNMBP-AS1					+			1
C15orf37					+			1
MARCH3					+			1
SESN3					+			1
LY6G6C					+			1
PRSS33					+			1
CRYAB					+			1
HOXB4					+			1
NUDT11					+			1
ASH1L-AS1					+			1
ADAM22					+			1
HS3ST1					+			1
SSPO					+			1
FENDRR					+			1
BEST1					+			1
TEKT3					+			1
GPX7					+			1
POF1B					+			1
SERPIND1					+			1
AMOT					+			1
MRPL42P5					+			1
PROM1					+			1
SEMA4G					+			1
LOC644961					+			1
C20orf196					+			1
TMEM47					+			1
TCN2					+			1
LOC256021					+			1
WASF3					+			1
ZNF425					+			1
PCSK2					+			1
PELI2					+			1
DDIT4L					+			1
MME					+			1
MAGI2-AS3					+			1
PGK1						+		1
ENO2						+		1
FAM162A						+		1
PFKFB4						+		1
SMO						+		1
INHA						+		1
FHL2						+		1
CASP14						+		1
GSTP1						+		1
ALDH3B1						+		1
SYDE1						+		1
TNFRSF19						+		1
RNF183						+		1
LAMB3						+		1
PDE4D						+		1
RHCG						+		1
PLP1						+		1
C15orf48						+		1
FUT11						+		1
TFAP2B						+		1
EVA1C						+		1
ETV4						+		1
IL17C						+		1
HOXC8						+		1
ACPP						+		1
TP73-AS1						+		1
FAM115C						+		1
BTN3A1						+		1
ALG14						+		1
PFKFB3						+		1
FAM229B						+		1
MFSD12						+		1
TRAPPC9						+		1
PLA2G4A						+		1
NID2						+		1
TMEM40						+		1
PKDCC						+		1
ZNF208						+		1
C19orf81						+		1
WBSCR27						+		1
GNRHR2						+		1
GALNT18						+		1
SPRR1B						+		1
SCGB1B2P						+		1
UNC5A						+		1
CDCP1						+		1
FST						+		1
ZNF577						+		1
CFI						+		1
TCF7						+		1
SAGE1						+		1
GSTA1						+		1
CXCL17						+		1
ARRDC4						+		1
HOXB6						+		1
CLCN7						+		1
CRMP1						+		1
LYZ						+		1
PITX2						+		1
TFR2						+		1
CELSR3						+		1
MMP7						+		1
LOC100506385						+		1
HLA-DMB						+		1
SLC45A3						+		1
CREG2						+		1
QPCTL						+		1
SLC25A10						+		1
ATP6V1G2						+		1
TM4SF19						+		1
HFE						+		1
NID1						+		1
CERS1						+		1
PGBD1						+		1
				DOWNREGULATED DEGS
CCNB2	+	+			+			3
KIF20A	+	+			+			3
FAM83D	+	+			+			3
FAM64A	+	+			+			3
MXD3	+	+			+			3
CTNNAL1	+	+			+			3
DBF4B	+	+			+			3
LOC81691	+	+			+			3
S100A2		+			+	+		3
SKA1		+			+	+		3
MYBL1		+			+	+		3
DNA2		+	+		+			3
C18orf56		+	+		+			3
SYTL3	+	+						2
PAX9	+					+		2
LOC440028	+				+			2
ITGB1BP2	+				+			2
UBE2S	+		+					2
TUBA1B		+			+			2
PTTG1		+			+			2
RRM2		+			+			2
CDK1		+			+			2
ASF1B		+			+			2
ZWINT		+			+			2
SKA2		+			+			2
NUSAP1		+			+			2
STMN1		+			+			2
AURKA		+			+			2
SAPCD2		+			+			2
CDC20		+			+			2
NDC80		+			+			2
RRM1		+			+			2
SPC25		+			+			2
RNASEH2A		+			+			2
PRC1		+			+			2
MCM3		+			+			2
BUB1B		+			+			2
CCNB1		+			+			2
RFC3		+			+			2
KIAA0101		+			+			2
PRR11		+			+			2
TOP2A		+			+			2
FOXM1		+			+			2
MND1		+			+			2
KIF20B		+			+			2
CDKN3		+			+			2
PCNA		+			+			2
SKA3		+			+			2
CLSPN		+			+			2
FANCI		+			+			2
AURKB		+			+			2
H2AFX		+			+			2
ATAD2		+			+			2
KIF4A		+			+			2
NEK2		+			+			2
CCNF		+			+			2
IQGAP3		+			+			2
VRK1		+			+			2
HJURP		+			+			2
BIRC5		+			+			2
UBE2T		+			+			2
CDCA3		+			+			2
PBK		+			+			2
FEN1		+			+			2
ORC6		+			+			2
GTSE1		+			+			2
E2F1		+			+			2
DHFR		+			+			2
CCNA2		+			+			2
CENPK		+			+			2
TPX2		+			+			2
MCM4		+			+			2
EZH2		+			+			2
SPAG5		+			+			2
KIF23		+			+			2
NCAPD3		+			+			2
KIF11		+			+			2
PSRC1		+			+			2
TK1		+			+			2
MKI67		+			+			2
BRCA1		+			+			2
KIF2C		+			+			2
CENPQ		+			+			2
UBE2C		+			+			2
CDC45		+			+			2
CKAP2L		+			+			2
CDCA5		+			+			2
ASPM		+			+			2
CDC25A		+			+			2
C12orf75		+			+			2
TCF19		+			+			2
CDCA8		+			+			2
DIAPH3		+			+			2
DKK1		+			+			2
MLF1IP		+			+			2
CENPF		+			+			2
BUB1		+			+			2
RACGAP1		+			+			2
DTL		+			+			2
CENPE		+			+			2
NMU		+	+					2
GINS4		+			+			2
KIF15		+			+			2
LINC00707		+			+			2
HMGB2		+			+			2
WDR76		+			+			2
HELLS		+			+			2
MCM10		+			+			2
CYR61		+	+					2
TRIP13		+			+			2
CEP55		+			+			2
MELK		+			+			2
TTK		+			+			2
KIF14		+			+			2
KIF18B		+			+			2
CHAF1A		+			+			2
XRCC3		+			+			2
DNMT1		+			+			2
MCM2		+			+			2
TROAP		+			+			2
SH2D5		+			+			2
NUF2		+			+			2
DLGAP5		+			+			2
CENPA		+			+			2
ERCC6L		+			+			2
NCAPG2		+			+			2
MCM6		+			+			2
UNG		+			+			2
FAM111B		+			+			2
DTYMK		+			+			2
CDCA7		+			+			2
ANLN		+			+			2
CENPW		+			+			2
ECT2		+			+			2
SUV39H1		+			+			2
SGOL2		+			+			2
RAD51AP1		+			+			2
PLK4		+			+			2
SGOL1		+			+			2
STIL		+			+			2
TIMELESS		+			+			2
DEPDC1		+			+			2
KIFC1		+			+			2
CDH4		+			+			2
FANCD2		+			+			2
LIG1		+			+			2
NCAPH		+			+			2
KIF22		+			+			2
CHAF1B		+			+			2
EXO1		+			+			2
RAD51		+			+			2
CDCA2		+			+			2
BLM		+			+			2
SAC3D1		+			+			2
MYEOV		+			+			2
KIF18A		+			+			2
GINS2		+			+			2
CENPM		+			+			2
ESPL1		+			+			2
RAD54B		+			+			2
TMPO-AS1		+			+			2
ARHGAP11A		+			+			2
DBF4		+			+			2
PFAS		+			+			2
MCOLN2		+			+			2
FANCG		+			+			2
CDC25C		+			+			2
CASC5		+			+			2
KIAA1524		+			+			2
DPF1		+			+			2
NEIL3		+			+			2
TICRR		+			+			2
ANKRD33B		+			+			2
CHTF18		+			+			2
WDR62		+			+			2
C19orf47		+			+			2
POLE2		+			+			2
RFC5		+			+			2
SHCBP1		+			+			2
FBXO5		+			+			2
MTFR2		+			+			2
C18orf54		+			+			2
ZNF367		+			+			2
PLK1		+			+			2
LIN9		+			+			2
FAM105A		+			+			2
CEP78		+			+			2
CHAC2		+			+			2
BRI3BP		+			+			2
GAS2L3		+			+			2
NCAPG		+			+			2
C4orf46		+			+			2
PARPBP		+			+			2
PLCE1		+				+		2
KCNQ5		+			+			2
IGFBPL1		+			+			2
C21orf58		+			+			2
BARD1		+			+			2
POLA2		+			+			2
MYBL2		+			+			2
DEPDC1B		+			+			2
C5orf34		+			+			2
SPIN4		+			+			2
ADRB2		+	+					2
LOC728554		+			+			2
CCNE2		+			+			2
LOC654342		+	+					2
KHDRBS3		+			+			2
RAD54L		+			+			2
C1orf112		+			+			2
KRTAP2-3		+			+			2
CHML		+	+					2
C3orf37		+			+			2
KIF24		+			+			2
WRAP53		+			+			2
ZNF85		+			+			2
TIPIN		+			+			2
CENPI		+			+			2
POLR1E		+				+		2
PRTFDC1		+			+			2
FCRLB		+			+			2
PRLR		+			+			2
ARHGEF39		+			+			2
SYDE2		+	+					2
CCBE1		+			+			2
EIF5AL1		+			+			2
RIBC2		+			+			2
BOP1		+			+			2
E2F8		+			+			2
LRRC45		+			+			2
LMNB1		+			+			2
FANCB		+			+			2
TONSL		+			+			2
PRIM2		+	+					2
RGS20		+			+			2
SLC25A20		+			+			2
FAM49A		+			+			2
ALG10		+	+					2
METTL7A			+			+		2
CPA4			+		+			2
ABCG2			+		+			2
NCKAP5			+		+			2
NAV2			+		+			2
CRISPLD2			+		+			2
ACBD7			+		+			2
CDS1			+	+				2
C2orf44			+			+		2
LNX2			+			+		2
RDM1			+		+			2
ZNF124			+		+			2
ZNF582			+		+			2
FAM25A			+		+			2
TRIML2				+	+			2
HRK				+	+			2
NCOA2				+		+		2
MERTK				+	+			2
CCDC73				+	+			2
CEP128					+	+		2
HIST1H4C					+	+		2
STPG1					+	+		2
SLC1A3	+							1
EFNB1	+							1
APOLD1	+							1
LRP2BP	+							1
ZFP112	+							1
RANBP17	+							1
SESN1	+							1
PLCL2	+							1
FLNC	+							1
MYL2	+							1
ITPRIPL1	+							1
SLC22A23	+							1
PTPRN2	+							1
HRCT1	+							1
C2orf27A	+							1
ANGPT2	+							1
TMEM31	+							1
CYTH3	+							1
GRASP	+							1
ZNF615	+							1
ATP5G1		+						1
TAP2		+						1
LOC730101		+						1
CHEK1		+						1
SDC1		+						1
BRIP1		+						1
AMOTL2		+						1
MSH2		+						1
SKP2		+						1
UCA1		+						1
NUP205		+						1
PARP1		+						1
EHD1		+						1
ALG8		+						1
ARHGDIB		+						1
PHTF2		+						1
RAD18		+						1
C9orf40		+						1
RFC4		+						1
AOX1		+						1
PPAT		+						1
SCARA3		+						1
USP13		+						1
SMC4		+						1
KIAA0586		+						1
RTKN2		+						1
DLEU1		+						1
UBR7		+						1
FKBP5		+						1
RIMS2		+						1
C5orf46		+						1
TMEM19		+						1
FAT3		+						1
WDR34		+						1
DPF3		+						1
PAQR8		+						1
MMS22L		+						1
ARMC6		+						1
CDK14		+						1
FAM111A		+						1
CD83		+						1
HPSE		+						1
ADAMTS6		+						1
LINC00704		+						1
DCLRE1B		+						1
SVIP		+						1
FUBP1		+						1
TRIM14		+						1
GLYCTK		+						1
AMMECR1		+						1
ZNF93		+						1
FMR1		+						1
SAAL1		+						1
TTLL11		+						1
CHST10		+						1
COTL1		+						1
OSBPL6		+						1
MGC12916		+						1
CHRNA5		+						1
EDN2		+						1
ZNF674-AS1		+						1
CDC7		+						1
EID2		+						1
RBPMS		+						1
PMS2P4		+						1
CENPO		+						1
PIF1		+						1
CCDC88C		+						1
FRMD5		+						1
LRRC20		+						1
SLC5A6		+						1
MAPK8		+						1
CCNO		+						1
PMS2P1		+						1
THOP1		+						1
BCL2		+						1
PM20D2		+						1
CLN6		+						1
POLD1		+						1
POP1		+						1
PPARGC1B		+						1
NGFR		+						1
ANXA2P2		+						1
PODXL2		+						1
CCDC85C		+						1
FAM46B		+						1
LINC00669		+						1
SHMT1		+						1
ZNF100		+						1
ZNF586		+						1
TMEM194B		+						1
NUDT8		+						1
GTPBP8		+						1
CDAN1		+						1
HIRIP3		+						1
KCNC4		+						1
COX7B2		+						1
RECK		+						1
SLC35F3		+						1
AMPH		+						1
MARC1		+						1
NR4A3		+						1
CCDC84		+						1
DECR2		+						1
COBLL1		+						1
PTPRG-AS1		+						1
ARMC5		+						1
ADAMTS12		+						1
SYTL4		+						1
IL1RAPL1		+						1
EID3		+						1
AADAT		+						1
MCU		+						1
FLRT1		+						1
CKAP5		+						1
C4orf21		+						1
MTL5		+						1
ARAP2		+						1
IL15RA		+						1
RAD51D		+						1
ADAMTS16		+						1
PHF16		+						1
COL17A1		+						1
PPAPDC2		+						1
APITD1		+						1
ZNF804A		+						1
FXYD7		+						1
TAMM41		+						1
C4orf32		+						1
ZNF510		+						1
CCDC113		+						1
DISP2		+						1
CCNE1		+						1
FAM102B		+						1
KTN1-AS1		+						1
SLC25A29		+						1
LHX6		+						1
ZNF25		+						1
GPR137C		+						1
FAM185A		+						1
LOC96610		+						1
TSPAN33		+						1
CEP97		+						1
SPTLC3		+						1
ZNF45		+						1
MPZL2		+						1
ANKRD18A		+						1
C15orf54		+						1
LRCH2		+						1
NLRC3		+						1
MAPK12		+						1
PIK3R3		+						1
RPL13AP20		+						1
ZFP37		+						1
CPED1		+						1
ANKS1B		+						1
AIF1L		+						1
ZNF850		+						1
LRRK1		+						1
RBPMS2		+						1
CDH1		+						1
WDR27		+						1
EGFLAM		+						1
ADAMTSL1		+						1
PER3		+						1
CTSE		+						1
LOC100505839		+						1
H1FX-AS1		+						1
RNASEL		+						1
FKBP1B		+						1
RBM24		+						1
CYB5R2		+						1
XKR6		+						1
LRFN4		+						1
TAF4B		+						1
AGAP4		+						1
TP53I11		+						1
LOC152225		+						1
RRP8		+						1
TRNT1		+						1
OIP5		+						1
ZNF678		+						1
PHF10		+						1
SIX2		+						1
C15orf41		+						1
SERTAD4		+						1
MTBP		+						1
KCNE4		+						1
C17orf104		+						1
SMPD3		+						1
FAM81A		+						1
FAM167B		+						1
PLS1		+						1
GTF3C4		+						1
ARMC4		+						1
GPHN		+						1
GUSBP1		+						1
INCENP		+						1
HLA-DOB		+						1
TAC1		+						1
KCNQ2		+						1
ABCA12		+						1
IRX4		+						1
CD36		+						1
FITM2		+						1
ID1			+					1
ID3			+					1
ALCAM			+					1
LIMCH1			+					1
DANCR			+					1
CYP2S1			+					1
SLC12A7			+					1
SYNPO			+					1
DHRS3			+					1
PDE5A			+					1
LYPD1			+					1
THBS1			+					1
ATP1B1			+					1
ATOH8			+					1
SMAD6			+					1
IL7R			+					1
PARD6A			+					1
ITGA8			+					1
SLC2A13			+					1
FLI1-AS1			+					1
HSD17B2			+					1
RNF150			+					1
GFRA1			+					1
INPP4B			+					1
EDN1			+					1
ADAMTS3			+					1
LOC100506730			+					1
ZNF681			+					1
ADRA1D			+					1
ID4			+					1
FAM207A			+					1
MCTP1			+					1
SH3RF1			+					1
NUDT13			+					1
C4orf29			+					1
CA8			+					1
BNC2			+					1
IL7			+					1
WSCD1			+					1
ITGBL1			+					1
DNAJC6			+					1
ATP8B1			+					1
HERC2P7			+					1
ISPD			+					1
KMO			+					1
FAT4			+					1
INHBB			+					1
KIAA1804			+					1
TRPM3			+					1
PCDH10			+					1
PREX2			+					1
MROH1			+					1
TESK2			+					1
SUSD4			+					1
GRK4			+					1
PIWIL4			+					1
ZNF860			+					1
GRIN2D			+					1
RPL23AP7			+					1
CDK15			+					1
HOXA11			+					1
GTF2H4			+					1
IDO1			+					1
PTPRR			+					1
DOK3			+					1
DSCR9			+					1
SLCO5A1			+					1
ZNF782			+					1
ANKRD22			+					1
FAM46C			+					1
EMR2			+					1
LOC645166			+					1
TSPAN12			+					1
ZSCAN18			+					1
AMTN			+					1
ALS2CR11			+					1
EGR3			+					1
SAMD5			+					1
PDZD7			+					1
ZBTB10			+					1
NCAM2			+					1
FCER1G			+					1
RASSF5			+					1
THSD1			+					1
GTF2F2				+				1
C9orf156				+				1
UEVLD				+				1
GPATCH11				+				1
KIAA1107				+				1
RASA2				+				1
CEP76				+				1
GRAMD1B				+				1
ZNF708				+				1
ITGB4				+				1
LNPEP				+				1
MCM7					+			1
CSE1L					+			1
TUBA1C					+			1
CDC6					+			1
CENPN					+			1
DSN1					+			1
H2AFZ					+			1
CAV1					+			1
DDX39A					+			1
TACC3					+			1
MCM5					+			1
RMI2					+			1
KRT81					+			1
PSAT1					+			1
PHF19					+			1
KPNA2					+			1
MCM8					+			1
TMEM48					+			1
FAM101B					+			1
COQ2					+			1
CKS2					+			1
GMNN					+			1
MAD2L1					+			1
ESCO2					+			1
NCAPD2					+			1
EFHD2					+			1
KRT80					+			1
RFC2					+			1
TMPO					+			1
RFWD3					+			1
TNFRSF12A					+			1
KRT7					+			1
GPRC5A					+			1
DNAJC9					+			1
TUBB4B					+			1
KNTC1					+			1
CIT					+			1
MYLK					+			1
EPB41L2					+			1
ZWILCH					+			1
GINS1					+			1
AXL					+			1
CKS1B					+			1
CENPJ					+			1
RMI1					+			1
LINC00152					+			1
ARL6IP1					+			1
CBS					+			1
NUDT1					+			1
PGP					+			1
GOT1					+			1
HAUS7					+			1
RPA3					+			1
PPP1R14A					+			1
SFN					+			1
C3orf14					+			1
POC1A					+			1
PFN1					+			1
CTPS1					+			1
FANCA					+			1
ERI1					+			1
ANXA3					+			1
GINS3					+			1
FIGNL1					+			1
DSCC1					+			1
NUP188					+			1
TEX30					+			1
CDCA4					+			1
AP1M2					+			1
ATL3					+			1
GEN1					+			1
C19orf40					+			1
PARP2					+			1
PRSS23					+			1
ZNF714					+			1
SNRNP25					+			1
LRR1					+			1
TUBB6					+			1
SASS6					+			1
E2F2					+			1
WDHD1					+			1
S100A3					+			1
PLK2					+			1
CDT1					+			1
MIS18A					+			1
PRIM1					+			1
BCL2L12					+			1
POLE					+			1
CACNG4					+			1
LHFP					+			1
HMMR					+			1
TMEM194A					+			1
ING1					+			1
JDP2					+			1
PKN3					+			1
FAM110A					+			1
DCPS					+			1
PYCR1					+			1
DDB2					+			1
AK5					+			1
CABLES2					+			1
ZNF544					+			1
MOK					+			1
WNT7B					+			1
RPL39L					+			1
PEAR1					+			1
CPM					+			1
CENPH					+			1
POLQ					+			1
ORC3					+			1
ASRGL1					+			1
SMC2					+			1
LHX2					+			1
TMEM201					+			1
NUP93					+			1
NCS1					+			1
THOC3					+			1
HAUS2					+			1
SLC25A40					+			1
RECQL4					+			1
XRCC2					+			1
EFNB2					+			1
TIRAP					+			1
LOC100288637					+			1
MASTL					+			1
FANCE					+			1
MPP1					+			1
TEX10					+			1
CEP135					+			1
C17orf53					+			1
TUBB2A					+			1
NT5DC3					+			1
KNSTRN					+			1
BRCA2					+			1
ARHGEF26					+			1
WEE1					+			1
RTN4R					+			1
ADD2					+			1
MPP2					+			1
TMEM160					+			1
RASSF1					+			1
ID2					+			1
C11orf82					+			1
ZNF488					+			1
POLA1					+			1
SMG9					+			1
CTSL2					+			1
SYNM					+			1
DDX12P					+			1
RBL1					+			1
FANCC					+			1
TBXA2R					+			1
HAUS8					+			1
HAUS5					+			1
MPV17L2					+			1
PAQR4					+			1
SOCS2					+			1
FANCM					+			1
NDOR1					+			1
RTTN					+			1
DOCK7					+			1
MNS1					+			1
LOC344595					+			1
CENPL					+			1
C15orf38					+			1
L1CAM					+			1
GPRC5B					+			1
PBX3					+			1
RNF182					+			1
PASK					+			1
GNB4					+			1
ACYP1					+			1
C14orf80					+			1
HOXB13					+			1
C14orf182					+			1
EME1					+			1
NAV3					+			1
NPTX1					+			1
KLHL13					+			1
FGFBP1					+			1
SHC3					+			1
NFKBIE					+			1
CAMK2N2					+			1
ICOSLG					+			1
SCLT1					+			1
ALG10B					+			1
CEND1					+			1
LOC100289092					+			1
TLN2					+			1
ENTPD7					+			1
COBL					+			1
FAM168A					+			1
HTR1D					+			1
FOXF2					+			1
ULBP2					+			1
DLL3					+			1
ARFRP1					+			1
ZNF300					+			1
PTPLAD2					+			1
AMHR2					+			1
SETD8					+			1
P2RX5-TAX1BP3					+			1
CACNA1A					+			1
ELN					+			1
MOB3B					+			1
CCHCR1					+			1
LRRC40					+			1
CEP72					+			1
CD22					+			1
GMEB2					+			1
WNT10B					+			1
ZNF620					+			1
ENPP1					+			1
GPR89A					+			1
LOC400927					+			1
LOC100129858					+			1
PKP2					+			1
SLC35G1					+			1
CST6					+			1
ARID5A					+			1
HINFP					+			1
OTUD6B					+			1
LOC440288					+			1
TMEM54					+			1
EXOSC8					+			1
SYP					+			1
FZD4					+			1
ALOXE3					+			1
LOC100130776					+			1
DLX1					+			1
GAN					+			1
KLHL4					+			1
KIF26A					+			1
TGFBR3L					+			1
HIST1H2AJ					+			1
HPDL					+			1
PARD6G					+			1
ZYG11A					+			1
ZNF280B					+			1
TAF5					+			1
BCMO1					+			1
C6orf57					+			1
EFCAB11					+			1
MGAM					+			1
KSR2					+			1
GLI2					+			1
C9orf169					+			1
GNA11					+			1
ERI2					+			1
PRKCE					+			1
CCDC150					+			1
PSTK					+			1
RSG1					+			1
LOC100288181					+			1
GABPA					+			1
DPYSL5					+			1
LINC00601					+			1
PRKCQ					+			1
ZNF684					+			1
FARP2					+			1
FES					+			1
PSG4					+			1
NOD1					+			1
LOC729683					+			1
DOHH					+			1
KIAA1656					+			1
CD274					+			1
CEP19					+			1
PLEKHF1					+			1
SLC25A33					+			1
ASPHD2					+			1
CECR7					+			1
TSNARE1					+			1
PAK6					+			1
TRDMT1					+			1
ORC1					+			1
ESAM					+			1
ANKRD55					+			1
GLMN					+			1
SETBP1					+			1
ACSM3					+			1
ITGA7					+			1
AZI1					+			1
SOCS2-AS1					+			1
ELOVL2					+			1
FAM124A					+			1
PRICKLE1					+			1
SLC16A14					+			1
ZNF28					+			1
URB2					+			1
SAMD4A					+			1
EFNA2					+			1
HOXA13					+			1
IRF2BP1					+			1
PGBD5					+			1
AUNIP					+			1
EPM2A					+			1
ZNF92					+			1
LOC100144603					+			1
LOC100505695					+			1
FUT4					+			1
MEIS1					+			1
GPAM					+			1
LAT2					+			1
BHLHE41					+			1
BRAF					+			1
PATL2					+			1
PAQR3					+			1
EOGT					+			1
LOC100506082					+			1
ENHO					+			1
TRPM4					+			1
LOC153684					+			1
ABCG4					+			1
LOC100506599					+			1
ZNF121					+			1
EDA					+			1
ZNF551					+			1
LINC00346					+			1
ACOT11					+			1
KRT83					+			1
SRR					+			1
ZNF530					+			1
DYSF					+			1
HIST3H2A					+			1
UHRF1					+			1
SLC30A3					+			1
FAM212A					+			1
RIMS3					+			1
KREMEN2					+			1
PRRX2					+			1
S100A5					+			1
SIMC1					+			1
ZNF462					+			1
TEAD4					+			1
CRYM					+			1
EID2B						+		1
LOC100131067						+		1
TMCC1						+		1
DIRC2						+		1
INO80D						+		1
FAM126B						+		1
FA2H						+		1
[truncated: 109 more rows]
