# Supplementary material for: Dpep Inhibits Cancer Cell Growth and Survival via Shared and Context-Dependent Transcriptome Perturbations
Source: Cancers (Basel). 2023 Nov 7;15(22):5318. doi: 10.3390/cancers15225318 (PMC10669862; doi:10.3390/cancers15225318)
Supplement: Supplementary file 1 [file cancers-15-05318-s001.zip › Spreadsheet S2. Shared DEGS log2FC 0.6, −0.6.xlsx]

## Sheet: Sheet1
gene	HCT116	MDA-MB-231	T98G	A375	A549	MCF7		TOTAL LINES
				UPREGULATED DEGS
IGFBP3	+	+		+	+	+		5
CFB	+	+	+		+			4
LGALS9	+		+		+	+		4
ABCA1	+	+	+		+			4
CXCL3	+	+	+	+				4
IFI6	+		+		+	+		4
LCN2		+		+	+	+		4
FN1		+	+	+	+			4
C3		+	+	+	+			4
SOD2		+	+	+	+			4
IL1A		+	+	+	+			4
SPAG4		+		+	+	+		4
VEGFA		+	+		+	+		4
NDRG1		+		+	+	+		4
GLRX		+	+		+	+		4
CST1		+	+		+	+		4
ICAM1		+	+	+	+			4
TXNIP		+	+	+	+			4
IL8		+	+	+	+			4
KDM5B-AS1		+	+	+	+			4
TMEM45A		+		+	+	+		4
IFITM1		+	+		+	+		4
CA9		+		+	+	+		4
ANGPTL4		+	+	+	+			4
EFEMP2		+		+	+	+		4
IFI27		+	+		+	+		4
ANG		+		+	+	+		4
SLC29A4		+		+	+	+		4
PARP9	+		+			+		3
NR4A2	+	+			+			3
SLPI	+	+			+			3
GDNF	+		+		+			3
MMP11	+	+				+		3
CCDC159	+	+			+			3
CTSD	+	+			+			3
PXK	+		+		+			3
GBP5	+	+			+			3
RARRES3	+	+				+		3
RAB37	+	+			+			3
INHBE	+	+	+					3
DAPK2	+	+			+			3
CSGALNACT1	+		+		+			3
NOS1	+			+	+			3
CACFD1	+	+			+			3
LURAP1L	+		+		+			3
YPEL3		+	+		+			3
IFITM2		+	+		+			3
TNFSF10		+	+		+			3
IL1B		+		+		+		3
SAT1		+	+		+			3
PNRC1		+	+		+			3
SEZ6L2		+	+		+			3
KYNU		+	+		+			3
CTSF		+	+		+			3
ALDOC		+			+	+		3
DFNB31		+	+		+			3
NAMPT		+	+		+			3
IFITM3		+	+		+			3
VWA1		+	+		+			3
C11orf96		+		+	+			3
EGLN3		+			+	+		3
HILPDA		+		+	+			3
STAT2		+	+		+			3
HLA-B		+	+			+		3
CXCL1		+		+	+			3
PLIN2		+			+	+		3
NFKBIZ		+	+		+			3
C1R		+	+		+			3
ASS1		+	+		+			3
S100P		+			+	+		3
EFNA1		+	+		+			3
TMEM205		+	+		+			3
MT1X		+		+		+		3
PFKFB4		+			+	+		3
ZC3H12A		+	+		+			3
LMBRD1		+		+	+			3
CEBPB		+	+		+			3
C19orf66		+	+			+		3
CPVL		+	+	+				3
ATHL1		+	+		+			3
AUH		+	+		+			3
BST2		+	+			+		3
TMEM140		+	+		+			3
CTAGE5		+	+		+			3
INSIG2		+		+		+		3
ORAI3		+		+	+			3
ITGA2		+	+		+			3
ABCG1		+	+		+			3
ZNF467		+	+		+			3
ARSA		+	+		+			3
TMEM132A		+		+	+			3
TNFAIP6		+	+		+			3
C1RL		+	+		+			3
LYRM9		+	+		+			3
TMEM74B		+			+	+		3
MUC5B		+			+	+		3
S100A9			+		+	+		3
OAS2			+		+	+		3
IFIT1			+		+	+		3
ISG15			+		+	+		3
XAF1			+		+	+		3
DDX60			+		+	+		3
TREM1			+	+	+			3
BDKRB2			+		+	+		3
QPCT			+		+	+		3
FAM162A				+	+	+		3
PGK1				+	+	+		3
CYP1B1	+	+						2
SMIM14	+	+						2
RNF213	+		+					2
SCG2	+		+					2
STC1	+				+			2
SERPINA5	+				+			2
CHST11	+				+			2
PAGE5	+				+			2
GPNMB	+	+						2
S100B	+					+		2
HIST2H2BE	+		+					2
GPR68	+	+						2
IQCG	+	+						2
PTPRM	+	+						2
PCLO	+				+			2
TPGS1	+	+						2
NUPR1	+	+						2
CXCL2	+			+				2
NRN1	+			+				2
IGFBP4	+				+			2
SERPINA1	+					+		2
RCN3	+	+						2
RAB30	+				+			2
SHISA2	+	+						2
CYP1A1	+					+		2
SEMA3C	+		+					2
RAB13	+				+			2
ACPL2	+				+			2
RELB	+		+					2
PPIC	+				+			2
TGFBR2	+				+			2
DNASE2	+	+						2
TCN1	+				+			2
NOVA1	+				+			2
RBMS3	+	+						2
KRCC1	+				+			2
LPAR6	+				+			2
CSAG1	+					+		2
FLJ36777	+				+			2
GNG7	+				+			2
UBE3B	+				+			2
CD74	+					+		2
FLRT3	+				+			2
TTC30A	+	+						2
DUSP10	+					+		2
TRMU	+	+						2
GRIK2	+	+						2
TBC1D8	+				+			2
FPR1	+	+						2
CAMP	+				+			2
GBP2		+			+			2
TSC22D1		+			+			2
CPD		+			+			2
GDF15		+	+					2
SOX4		+			+			2
AGR2		+			+			2
IGFBP1		+			+			2
IER5L		+			+			2
CD55		+			+			2
PI3		+			+			2
POLD4		+			+			2
PTGS2		+			+			2
BTG1		+			+			2
JUNB		+			+			2
ABCC3		+			+			2
HLA-A		+	+					2
TPT1		+			+			2
SNED1		+			+			2
BCL3		+			+			2
RAB31		+			+			2
SCD		+			+			2
NINJ1		+			+			2
NNMT		+	+					2
SQSTM1		+	+					2
ANKZF1		+			+			2
YPEL5		+			+			2
CTSL1		+	+					2
TRIB3		+	+					2
ASAH1		+			+			2
SPRY4		+			+			2
EPOR		+			+			2
ST3GAL1		+			+			2
IER3		+				+		2
H6PD		+			+			2
CST7		+		+				2
CST3		+			+			2
C10orf10		+			+			2
C9orf16		+			+			2
HID1		+			+			2
SELM		+			+			2
CA12		+			+			2
TK2		+	+					2
RGS2		+			+			2
SCN1B		+			+			2
WIPI1		+	+					2
SERPINE1		+	+					2
ADAM8		+	+					2
VNN3		+				+		2
SLC2A3		+			+			2
KIAA1199		+				+		2
PLXND1		+			+			2
ITGA1		+			+			2
CDCP1		+				+		2
FCGRT		+	+					2
LOC100506548		+			+			2
GAA		+			+			2
ABCA7		+			+			2
CALCOCO1		+			+			2
EPB41L4A-AS1		+			+			2
DDR1		+			+			2
BCL6		+			+			2
RDH10		+			+			2
MXI1		+			+			2
C2		+			+			2
ZFAND5		+	+					2
LOC283070		+			+			2
PLD3		+			+			2
CST2		+		+				2
FAM211B		+			+			2
CNTD2		+			+			2
GGT1		+			+			2
MAP1LC3A		+				+		2
PCSK1N		+			+			2
TMEM59		+			+			2
SLC1A1		+		+				2
TSC22D3		+			+			2
FUCA1		+			+			2
TLCD2		+			+			2
APBB3		+			+			2
APOE		+	+					2
GRAMD1A		+			+			2
PROS1		+			+			2
FLJ42709		+				+		2
NR1H3		+			+			2
ACSL1		+			+			2
SBNO2		+			+			2
NFIL3		+			+			2
PCMTD1		+			+			2
SH3BP2		+			+			2
GLB1L		+	+					2
SLC27A1		+	+					2
GPR155		+			+			2
BHLHE40		+			+			2
GOLGA8B		+			+			2
KLC4		+			+			2
THBS3		+			+			2
SEC11C		+	+					2
APH1B		+			+			2
TMEM91		+			+			2
CCPG1		+			+			2
HCP5		+				+		2
C1QTNF1		+			+			2
DNAJC4		+			+			2
F11R		+			+			2
SLC46A3		+			+			2
IDH1		+			+			2
ARRDC3		+			+			2
C9orf152		+			+			2
CCDC71L		+	+					2
THEMIS2		+			+			2
TMEM44-AS1		+			+			2
EFCAB4A		+			+			2
PTK2B		+			+			2
LTBP3		+			+			2
P4HA1		+			+			2
ALDH3A2		+			+			2
ERO1LB		+			+			2
SLC26A11		+			+			2
CASP10		+			+			2
BCAM		+			+			2
TPBG		+			+			2
DOCK6		+	+					2
HDAC5		+			+			2
KLRC2		+			+			2
RGL3		+			+			2
SYVN1		+			+			2
PARM1		+				+		2
MSRB1		+			+			2
ZNF596		+			+			2
SIAE		+			+			2
SH3BP1		+	+					2
FXYD3		+	+					2
SLC16A9		+			+			2
NFE2		+			+			2
LOC100134229		+			+			2
CCL26		+				+		2
MROH8		+			+			2
WDR60		+			+			2
MFGE8		+		+				2
CCNG2		+			+			2
NOL3		+			+			2
DNHD1		+			+			2
LOC100131564		+			+			2
LMBR1L		+			+			2
RARRES2		+	+					2
H1F0		+	+					2
LRP5		+			+			2
ALOX5		+			+			2
ODF3B		+			+			2
CCR1		+	+					2
TPT1-AS1		+			+			2
C15orf48		+				+		2
NCSTN		+			+			2
SMPD1		+			+			2
GAS5		+			+			2
PAPLN		+			+			2
APOBEC3G		+			+			2
NOTCH3		+			+			2
CCL20		+			+			2
MEIS3P1		+	+					2
KLHL24		+			+			2
SH3YL1		+			+			2
RHBDF2		+	+					2
NCF2		+	+					2
D2HGDH		+			+			2
PDGFA		+	+					2
FMO4		+			+			2
TLE2		+			+			2
UBA7		+			+			2
ARNT2		+			+			2
LOC100288846		+		+				2
SULT1C2		+			+			2
P2RX4		+	+					2
RAPGEF4		+	+					2
C17orf103		+		+				2
LOC253039		+			+			2
EBF4		+	+					2
COL4A5		+	+					2
RTN2		+			+			2
RNASE4		+			+			2
ZNF577		+				+		2
ABCA6		+	+					2
ZNF688		+	+					2
GSTA4		+			+			2
AGT		+	+					2
MTMR9LP		+			+			2
ST8SIA4		+			+			2
FGF14		+			+			2
C4orf47		+		+				2
VLDLR		+			+			2
FLJ27352		+			+			2
TRPS1		+	+					2
TNFSF13B		+	+					2
CCDC40		+				+		2
LRRC6		+				+		2
ZFP2		+			+			2
MALAT1		+			+			2
CTSO		+			+			2
MMP17		+			+			2
NDRG4		+				+		2
LETMD1		+			+			2
CACNG6		+			+			2
PPFIA4		+		+				2
C1orf56		+	+					2
LOC100506190		+			+			2
PECAM1		+	+					2
FAM110B		+	+					2
EML2		+		+				2
MAP3K5		+			+			2
RAB42		+				+		2
GTF2IRD2		+	+					2
VSX1		+			+			2
CHRNA1		+	+					2
GCHFR		+			+			2
CACNB3		+			+			2
GABRE		+			+			2
TMEM86A		+	+					2
CCNL1		+			+			2
MEF2C		+			+			2
PRSS27		+			+			2
TMEM150A		+			+			2
HLA-L		+				+		2
LOC284385		+			+			2
AGO4		+			+			2
SCNN1A		+			+			2
ENG		+			+			2
S100A8			+			+		2
MX1			+		+			2
STAT1			+		+			2
B2M			+			+		2
OAS1			+			+		2
SPTSSA			+		+			2
IFI44L			+		+			2
PARP12			+			+		2
MX2			+		+			2
OAS3			+			+		2
IRF7			+		+			2
AKR1B1			+			+		2
SP100			+			+		2
IFIT3			+			+		2
LRP10			+		+			2
RALGAPA2			+		+			2
SAMD9			+			+		2
HLA-C			+		+			2
HLA-E			+		+			2
GRN			+		+			2
MAP2K6			+			+		2
IFIT5			+			+		2
C1S			+		+			2
VWA5A			+		+			2
HELZ2			+	+				2
ITGA11			+	+				2
UNC5B			+		+			2
UBE2L6			+			+		2
SERPING1			+			+		2
SRGN			+		+			2
HTRA1			+		+			2
FAM46A			+		+			2
IL4R			+		+			2
ISG20			+			+		2
CHST15			+		+			2
STEAP1			+		+			2
CDKN2B			+		+			2
SLC9A9			+	+				2
AKR1B15			+		+			2
SLC14A1			+		+			2
GMPR			+		+			2
DHX58			+			+		2
CCDC102B			+		+			2
TDO2			+		+			2
PKDCC			+			+		2
IFI16			+		+			2
IFIT2			+		+			2
BCL2L11			+		+			2
HSD11B1			+		+			2
IRAK2			+		+			2
AIM2			+		+			2
CDKN1C			+		+			2
SYCE3			+		+			2
JAK2			+		+			2
TANC2			+		+			2
VAMP8			+		+			2
ZNF558			+		+			2
CBLN3			+		+			2
FBXO2			+		+			2
TPPP3			+		+			2
C12orf68			+		+			2
APOD			+		+			2
LY96			+		+			2
LRP1			+		+			2
NID2			+			+		2
PTPRN			+	+				2
SYT17			+		+			2
ITGB3			+		+			2
EFNA3				+	+			2
ENO2				+		+		2
PYROXD2				+	+			2
GNG4				+		+		2
PAPPA				+	+			2
BIRC3				+		+		2
MTRR				+	+			2
RAB20				+	+			2
BFSP1				+	+			2
FGFBP2				+	+			2
TESC				+	+			2
FUT11				+		+		2
TFF1				+		+		2
LPPR2				+	+			2
ANO8				+	+			2
INHA				+		+		2
GPR146				+		+		2
ADIRF				+	+			2
CP					+	+		2
APOL1					+	+		2
ACSL4					+	+		2
CEACAM6					+	+		2
LXN					+	+		2
BNIP3L					+	+		2
LAMB3					+	+		2
CEACAM5					+	+		2
AK4					+	+		2
HLA-DRB6					+	+		2
LINC00460					+	+		2
PLA2G4A					+	+		2
P4HA2					+	+		2
MUC1					+	+		2
TNFAIP3					+	+		2
TFAP2B					+	+		2
COL19A1					+	+		2
GNRHR2					+	+		2
HLA-DPB1					+	+		2
TACSTD2	+							1
JUN	+							1
TM4SF1	+							1
CKAP4	+							1
TP53I3	+							1
ICAM3	+							1
APOL6	+							1
NFIX	+							1
SMARCA2	+							1
PDE3A	+							1
RBP1	+							1
SOD3	+							1
CYP4V2	+							1
MARCH2	+							1
PITPNC1	+							1
RNF170	+							1
PTPRG	+							1
FLOT2	+							1
DENND5B	+							1
TBC1D16	+							1
TRMT12	+							1
NPAS2	+							1
ARFGEF2	+							1
GRHL1	+							1
DOCK10	+							1
NAGLU	+							1
PLA2G16	+							1
UBN1	+							1
DYNC1LI2	+							1
ZNF528	+							1
KRT13	+							1
KIF3B	+							1
PARN	+							1
TJP1	+							1
NEFL	+							1
ZHX3	+							1
NOP14-AS1	+							1
MED26	+							1
AP5B1	+							1
E2F3	+							1
ADAT1	+							1
TACC2	+							1
PSENEN	+							1
KHK	+							1
HSD17B3	+							1
LEMD1	+							1
M6PR	+							1
ENGASE	+							1
CLIP4	+							1
BRWD3	+							1
LOC100270746	+							1
NECAB1	+							1
ECM1	+							1
BEX4	+							1
TRIM58	+							1
CEBPA	+							1
LRRTM4	+							1
CYB561D2	+							1
MAN1A2	+							1
DIS3L2	+							1
EFCAB2	+							1
MAST3	+							1
LOC648987	+							1
GPR158	+							1
CDH6	+							1
PLA2G4C	+							1
TCF4	+							1
CASP3	+							1
CAPRIN2	+							1
PLTP	+							1
NEURL	+							1
SOBP	+							1
RBBP5	+							1
ZNF101	+							1
SPSB2	+							1
HOXD10	+							1
LRTOMT	+							1
ASB5	+							1
TSKU	+							1
CTSW	+							1
CBR3-AS1	+							1
CLDN1	+							1
ACAD8	+							1
BRD4	+							1
HOXB8	+							1
PDLIM3	+							1
RFX7	+							1
FTH1		+						1
APOC1		+						1
FADS1		+						1
TMEM158		+						1
SPINK4		+						1
TIMP1		+						1
CSF1		+						1
CST4		+						1
SLC50A1		+						1
HYOU1		+						1
SPINT1		+						1
HSPA5		+						1
HPS1		+						1
TMEM134		+						1
PPAPDC1B		+						1
FBXO44		+						1
CANX		+						1
ACSS2		+						1
NEU1		+						1
GLTSCR2		+						1
PIK3IP1		+						1
TMEM173		+						1
ANGPTL2		+						1
RHBDD2		+						1
CLEC2B		+						1
MSMO1		+						1
MLXIPL		+						1
MOB3A		+						1
DDIT3		+						1
ATP6V1C2		+						1
ERP44		+						1
CSNK1D		+						1
TCEA2		+						1
PIM2		+						1
AMPD3		+						1
SLITRK4		+						1
FBXO32		+						1
LOX		+						1
SLC43A2		+						1
FAM3C		+						1
TPCN1		+						1
FOXO1		+						1
CDKN1A		+						1
HMGCL		+						1
GPR108		+						1
TPP1		+						1
ITGA10		+						1
SMOX		+						1
ESYT2		+						1
PTPRS		+						1
ABTB1		+						1
PKIG		+						1
METRNL		+						1
CERCAM		+						1
MAGED1		+						1
SLC17A5		+						1
CYBRD1		+						1
GMFG		+						1
SLC25A37		+						1
BET1L		+						1
DNAJB9		+						1
RNF208		+						1
DNAH2		+						1
CCRL2		+						1
TGFB1		+						1
PAFAH2		+						1
BCKDHA		+						1
ZMIZ1-AS1		+						1
SSH3		+						1
NANOS1		+						1
CHI3L2		+						1
HERPUD1		+						1
LAMA5		+						1
LIPA		+						1
CMTM3		+						1
OBSL1		+						1
YPEL4		+						1
KIAA0146		+						1
TRADD		+						1
STEAP3		+						1
GSTM3		+						1
HSP90B1		+						1
GFPT1		+						1
LTBP4		+						1
TM7SF2		+						1
B4GALT1		+						1
FRMD8		+						1
MMAB		+						1
TCTN1		+						1
BMF		+						1
ZFP36		+						1
HSF4		+						1
IL6		+						1
SDF2L1		+						1
LEFTY1		+						1
SH3PXD2B		+						1
ADM2		+						1
REEP6		+						1
HDAC7		+						1
SELPLG		+						1
IFT43		+						1
MARCKS		+						1
CLDND1		+						1
GSN		+						1
VGLL4		+						1
PPP1R18		+						1
TLE3		+						1
SEL1L		+						1
CD46		+						1
STXBP2		+						1
SLC26A6		+						1
FAM102A		+						1
NEIL1		+						1
LPCAT1		+						1
TSPYL2		+						1
PHF1		+						1
BEX2		+						1
TRIB2		+						1
IL17RA		+						1
DNAJB2		+						1
LHPP		+						1
TMX4		+						1
PDGFRB		+						1
EVI2B		+						1
TNFRSF1B		+						1
PAN2		+						1
SYNGAP1		+						1
C7orf49		+						1
RRAD		+						1
CAMK1D		+						1
SLC6A20		+						1
ATP6V0D2		+						1
ZNF503		+						1
TMEM53		+						1
LOC388692		+						1
B3GNT1		+						1
LOC100506844		+						1
CXXC4		+						1
SRD5A3		+						1
TPD52L1		+						1
LRSAM1		+						1
PLEKHG2		+						1
ANKRD13D		+						1
LTBP1		+						1
LINC00173		+						1
CRIP2		+						1
GLT25D2		+						1
DTX3		+						1
HLA-DQB1		+						1
BAIAP2-AS1		+						1
PDE6A		+						1
PROX1		+						1
C7orf29		+						1
CPT1A		+						1
C21orf2		+						1
LAMP3		+						1
CBX4		+						1
PDP1		+						1
MGAT4A		+						1
ST5		+						1
FBXO16		+						1
NCOA1		+						1
PTPRU		+						1
FAM26F		+						1
C17orf100		+						1
CEBPD		+						1
RBCK1		+						1
CRAT		+						1
PPP2R5A		+						1
SHISA4		+						1
LBH		+						1
JMY		+						1
SLC27A3		+						1
PP7080		+						1
CHST12		+						1
VSIG10L		+						1
PDE4DIP		+						1
SERTAD1		+						1
SLCO4C1		+						1
PIGP		+						1
NLGN2		+						1
FCHSD1		+						1
LTF		+						1
ZNF814		+						1
NLRP1		+						1
CRELD2		+						1
ARHGEF3		+						1
TSTD1		+						1
CLDN7		+						1
A1BG		+						1
GTPBP2		+						1
FAM229A		+						1
SPRED3		+						1
ZBTB7B		+						1
IGDCC4		+						1
GPC2		+						1
RASGEF1A		+						1
CRTAM		+						1
MOSPD1		+						1
OCEL1		+						1
ALPK1		+						1
EPHX1		+						1
TMEM156		+						1
C14orf28		+						1
ZFPL1		+						1
RNF44		+						1
KDM6B		+						1
CEP112		+						1
ASAP3		+						1
MAP3K12		+						1
CPNE7		+						1
ANKRD29		+						1
RHOB		+						1
SLC31A1		+						1
LOC728392		+						1
BCR		+						1
GSDMB		+						1
LMLN		+						1
PBLD		+						1
CXorf56		+						1
ZC2HC1A		+						1
CXCR4		+						1
CSF3		+						1
TRAPPC6A		+						1
CAMTA2		+						1
MIR22HG		+						1
CLN5		+						1
HPN		+						1
MAPK8IP3		+						1
LLGL2		+						1
FICD		+						1
OSTM1		+						1
REEP2		+						1
FZD8		+						1
PALM		+						1
PLXNB2		+						1
TARBP1		+						1
MCEE		+						1
NUAK1		+						1
ACBD4		+						1
SLC35G2		+						1
CDH13		+						1
SMPDL3B		+						1
RWDD2A		+						1
MRAS		+						1
UGCG		+						1
DEXI		+						1
LINC00261		+						1
CRHR1-IT1		+						1
IL23A		+						1
WFDC10B		+						1
BBS12		+						1
LOC100289019		+						1
ERC2		+						1
SLC22A18		+						1
MMP16		+						1
ABCA2		+						1
FOXJ2		+						1
TM2D1		+						1
RASD1		+						1
SPATA2		+						1
MR1		+						1
AMZ2P1		+						1
ST3GAL5		+						1
ARFIP1		+						1
ATP9A		+						1
PDZK1IP1		+						1
SLC35E2		+						1
HEXIM2		+						1
EPS8L1		+						1
SPOCK3		+						1
TRAF7		+						1
FAM65C		+						1
SCAND2P		+						1
CARD16		+						1
HOMEZ		+						1
LOC100506713		+						1
KIAA1407		+						1
LGALS12		+						1
IQGAP2		+						1
IRF6		+						1
EDEM2		+						1
CLYBL		+						1
ZNF555		+						1
GTDC1		+						1
BTN3A3		+						1
COQ7		+						1
NUMB		+						1
ANKRD34A		+						1
C9orf9		+						1
ARHGEF37		+						1
TPMT		+						1
RICTOR		+						1
SATB1		+						1
LDOC1L		+						1
FLJ35282		+						1
CEP120		+						1
LOC100128288		+						1
GCNT7		+						1
SLC45A4		+						1
CNIH2		+						1
ABCA5		+						1
RIMKLB		+						1
OVGP1		+						1
SYTL1		+						1
FLJ39051		+						1
ZNF429		+						1
NTN4		+						1
PBXIP1		+						1
RBM43		+						1
IFNLR1		+						1
ZNF626		+						1
LOC100272228		+						1
HOXA10		+						1
KLHL32		+						1
FONG		+						1
GTF2IRD2B		+						1
RGS16		+						1
RRNAD1		+						1
PLLP		+						1
FCHO1		+						1
IFT46		+						1
C6orf223		+						1
HIF1AN		+						1
RAPGEF3		+						1
GATS		+						1
CXorf38		+						1
COQ5		+						1
PPFIA1		+						1
EGR4		+						1
SORBS2		+						1
JUP		+						1
C16orf46		+						1
PLAGL1		+						1
CNGA1		+						1
RNF207		+						1
AP4S1		+						1
MAN2C1		+						1
MAOB		+						1
SSPN		+						1
TSPAN19		+						1
LDB1		+						1
IDH1-AS1		+						1
NIM1		+						1
SPOCK1		+						1
SYNGR1		+						1
COL7A1		+						1
CERS4		+						1
DLG5		+						1
NAT16		+						1
KLRC3		+						1
RHBDL1		+						1
GPRC5C		+						1
CFP		+						1
IDUA		+						1
LGMN		+						1
ZHX2		+						1
ZNF587		+						1
TNK1		+						1
SLC44A3		+						1
LINC00638		+						1
SEPSECS		+						1
C6orf47		+						1
ZSCAN29		+						1
ZBTB7C		+						1
LNX1		+						1
SOST		+						1
LOC146880		+						1
PER1		+						1
NARFL		+						1
PCOLCE		+						1
ZNF251		+						1
MMP8		+						1
CELSR1		+						1
LOC100287036		+						1
ZNF300P1		+						1
FOXO4		+						1
MXD1		+						1
AGXT2L2		+						1
NRARP		+						1
NR4A1		+						1
ERMAP		+						1
PIK3CD		+						1
ERMP1		+						1
ZNF649		+						1
LOC284454		+						1
PTGES		+						1
NICN1		+						1
ZBTB48		+						1
KRT86		+						1
C3orf33		+						1
ZCWPW1		+						1
STX1A		+						1
CYGB		+						1
ZSWIM8		+						1
KCNMB4		+						1
VMAC		+						1
IL16		+						1
HDAC11		+						1
SLC2A11		+						1
TMEM67		+						1
DGCR6		+						1
NPHP1		+						1
ZNF865		+						1
NEURL4		+						1
ABCD1		+						1
DNALI1		+						1
HSD17B1		+						1
TMPRSS3		+						1
ACAA1		+						1
PRRX1		+						1
C6orf203		+						1
CPT2		+						1
PLBD2		+						1
VSTM2L		+						1
CD14		+						1
SUN3		+						1
ASB2		+						1
PCDHB13		+						1
ZNF497		+						1
LOC100506668		+						1
ZSCAN25		+						1
ANKEF1		+						1
ZFP14		+						1
MAGEA12		+						1
ZNF627		+						1
LOC401320		+						1
NBR2		+						1
ADAMTS14		+						1
LINC00663		+						1
GINM1		+						1
LRRC29		+						1
DLG4		+						1
CCDC68		+						1
FLJ43663		+						1
TSTD3		+						1
MFNG		+						1
HOXA1		+						1
EIF1AY		+						1
SH2D3C		+						1
LDHD		+						1
C16orf86		+						1
ACOT2		+						1
FAH		+						1
EGR2		+						1
FEZF1-AS1		+						1
PCSK4		+						1
PITPNM1		+						1
C1orf51		+						1
C17orf97		+						1
C11orf70		+						1
RGAG4		+						1
DGKQ		+						1
TMTC4		+						1
FTH1P3		+						1
GNB3		+						1
RPL13P5		+						1
TMEM198		+						1
TMEM63A		+						1
GRAMD3		+						1
WFDC2		+						1
WDR17		+						1
ABCA10		+						1
SPHK1		+						1
SMEK3P		+						1
KCNN3		+						1
IDNK		+						1
ZNF155		+						1
RAB3D		+						1
TNFSF9		+						1
UBE2W		+						1
ZNF790		+						1
TMBIM1		+						1
SLC8A2		+						1
HLA-DQA1		+						1
MYLK3		+						1
KCNK1		+						1
DHFRL1		+						1
HLA-J		+						1
SIK1		+						1
GUSBP11		+						1
NMRK1		+						1
TRPT1		+						1
STARD5		+						1
DNAH11		+						1
TTC39C		+						1
FAM171B		+						1
CDKL2		+						1
CHI3L1			+					1
IFI35			+					1
FLOT1			+					1
HIST1H1C			+					1
RND3			+					1
MMP1			+					1
PLAT			+					1
DDX58			+					1
ATF3			+					1
ZFP36L1			+					1
FAM213A			+					1
RSAD2			+					1
LGALS3BP			+					1
PLSCR1			+					1
DEFB1			+					1
IRF9			+					1
SP110			+					1
AKR1C3			+					1
CD68			+					1
PKNOX2			+					1
SQRDL			+					1
LY6E			+					1
SCPEP1			+					1
IFI30			+					1
RTP4			+					1
MSC			+					1
CCL2			+					1
ACOT13			+					1
DUSP4			+					1
PARP14			+					1
HLA-F			+					1
MMP13			+					1
EPSTI1			+					1
LGALS3			+					1
PMEPA1			+					1
A2M			+					1
MUCL1			+					1
BMP2			+					1
JUND			+					1
SULF2			+					1
SAMD9L			+					1
PDIA5			+					1
C19orf10			+					1
EIF2AK2			+					1
ITGB8			+					1
COL6A1			+					1
PARP6			+					1
CMPK2			+					1
KLHDC7B			+					1
RNF175			+					1
C9orf3			+					1
LIF			+					1
GLDN			+					1
OASL			+					1
CLCA2			+					1
TRIM22			+					1
COL6A2			+					1
KCNG1			+					1
EXT1			+					1
PI15			+					1
PTGFR			+					1
LINC00578			+					1
MANSC1			+					1
TIMP3			+					1
SNAI2			+					1
TGFA			+					1
C17orf67			+					1
PHF11			+					1
VIPR1			+					1
PDZD2			+					1
CD58			+					1
GLUL			+					1
S1PR3			+					1
OTUD1			+					1
EAPP			+					1
USP18			+					1
CLMN			+					1
LOC100289341			+					1
FNDC4			+					1
PROSAPIP1			+					1
SHISA5			+					1
OLIG2			+					1
AGTRAP			+					1
BATF2			+					1
DTX3L			+					1
IFIH1			+					1
ETV1			+					1
RXRG			+					1
AKR1C2			+					1
TNFRSF11B			+					1
SESN2			+					1
NPIP			+					1
GABRA2			+					1
PXN-AS1			+					1
KCND1			+					1
CHRD			+					1
CSRNP2			+					1
LOC728743			+					1
TMCC3			+					1
TSPAN18			+					1
PRR16			+					1
SPARC			+					1
AGRN			+					1
REC8			+					1
COL4A1			+					1
HERC5			+					1
DDX60L			+					1
MTMR11			+					1
DDO			+					1
OSCP1			+					1
LDB2			+					1
FAF1			+					1
C9orf64			+					1
SAMHD1			+					1
SETDB2			+					1
NFE2L3			+					1
TLCD1			+					1
SLFN5			+					1
PLA2G2A			+					1
DLGAP1-AS1			+					1
NDST2			+					1
NRCAM			+					1
CYTIP			+					1
COL4A6			+					1
RPGR			+					1
ZNF521			+					1
TDRD7			+					1
F2RL2			+					1
RUNDC3B			+					1
LOH12CR2			+					1
COL1A2			+					1
EBF3			+					1
ADAMTS7			+					1
PCDHB16			+					1
LMF1			+					1
FAM47E			+					1
L3HYPDH			+					1
PPARGC1A			+					1
KIAA1551			+					1
EYA4			+					1
SLC7A11			+					1
DSG2			+					1
COL1A1			+					1
TRIM9			+					1
LOC387723			+					1
LRIG3			+					1
FIBCD1			+					1
EMB			+					1
LOC100131434			+					1
PDE3B			+					1
KCTD21			+					1
SNCG			+					1
DNM1			+					1
LOC441204			+					1
HAPLN3			+					1
DCST2			+					1
CYP4F11			+					1
PLEKHA4			+					1
TMEM2			+					1
MDH1B			+					1
SNCAIP			+					1
UFSP1			+					1
TRIM2			+					1
LOC100507424			+					1
ZCCHC2			+					1
TMEM42			+					1
GCA			+					1
PTK6			+					1
TPK1			+					1
EFHC1			+					1
HSD17B8			+					1
HTR7			+					1
LRFN1			+					1
HOXB3			+					1
FAM134B			+					1
FAM86C2P			+					1
KLF11			+					1
AFF3			+					1
LOC100379224			+					1
CGRRF1			+					1
GRPR			+					1
SEMA3D			+					1
NTN1			+					1
FGFR4			+					1
PLD6			+					1
SDCBP2-AS1			+					1
MYO1D			+					1
PRUNE2			+					1
HLA-H			+					1
NEK3			+					1
BAI2			+					1
CACNA1G			+					1
FDXACB1			+					1
NLGN4X			+					1
MLYCD			+					1
GAB2			+					1
NHS			+					1
ABCC2			+					1
SELL			+					1
CHST1			+					1
CNIH3			+					1
TOM1			+					1
SEPT4			+					1
DUSP8			+					1
LMO2			+					1
LOC100132891			+					1
NHSL1			+					1
TBX15			+					1
PLXDC2			+					1
NEK9			+					1
FAM20A			+					1
FAM174A			+					1
ZNF781			+					1
ZNF692			+					1
CCDC126			+					1
PGBD2			+					1
LOC100133669			+					1
ABCB9			+					1
MACC1			+					1
FOXD3			+					1
KIF21B			+					1
MMAA			+					1
LOC100289361			+					1
HEY1			+					1
ZNF23			+					1
HMGA2			+					1
BEND5				+				1
EEF1A2				+				1
ESPN				+				1
FKBP9				+				1
CDKN2A				+				1
CRABP2				+				1
ACAP1				+				1
UPK1A				+				1
COL16A1				+				1
COL22A1				+				1
COL5A1				+				1
NTRK3				+				1
VKORC1				+				1
LOC100505715				+				1
FAM69B				+				1
HEBP1				+				1
WWTR1-AS1				+				1
TNNT1				+				1
SYBU				+				1
CDC42EP5				+				1
CHD1L				+				1
FDCSP				+				1
C5orf56				+				1
TNS3				+				1
LOC100188947				+				1
SLAMF9				+				1
ARHGAP26				+				1
KRT6B				+				1
EPAS1				+				1
SLC22A17				+				1
LCN10				+				1
F2R				+				1
ATAD3C				+				1
UPK2				+				1
BTBD16				+				1
CARNS1				+				1
SIRPB1				+				1
COL5A3				+				1
IL37				+				1
S100A14				+				1
B3GNT4				+				1
RHOJ				+				1
FAM201A				+				1
SERPINF2				+				1
CUTC				+				1
LOC100129250				+				1
LINC00511				+				1
ZNF69				+				1
STON1				+				1
TMEM145				+				1
ZNF404				+				1
CYP2E1				+				1
ELFN2				+				1
FBN2				+				1
SLC6A14				+				1
RHOU				+				1
RET				+				1
TNFSF14				+				1
CRIP1				+				1
ZP1				+				1
ESR1				+				1
DNAH10				+				1
FBLN5				+				1
KCNN1				+				1
COL6A3				+				1
PPP1R3E				+				1
DHRS12				+				1
HIST1H2BC				+				1
PDLIM5					+			1
PON2					+			1
FGG					+			1
CFD					+			1
ANXA4					+			1
PCSK6					+			1
XBP1					+			1
CFH					+			1
ACOX2					+			1
ZNF385A					+			1
FBXO9					+			1
SLC23A2					+			1
FBXW2					+			1
C8orf4					+			1
SELENBP1					+			1
CORO2A					+			1
DUSP6					+			1
OS9					+			1
ADAMTS10					+			1
C11orf31					+			1
PCED1B					+			1
RAB27A					+			1
IGBP1					+			1
ZFAS1					+			1
FURIN					+			1
STS					+			1
PLAUR					+			1
ARID5B					+			1
GPCPD1					+			1
TFPI					+			1
FCGBP					+			1
LBP					+			1
PON3					+			1
DDIT4					+			1
FGL1					+			1
GPX2					+			1
SEMA3B					+			1
GALC					+			1
SLC7A2					+			1
CAMK2N1					+			1
NCOA7					+			1
MEGF9					+			1
AQP3					+			1
IFNGR1					+			1
ARSD					+			1
GPI					+			1
TGM2					+			1
CEACAM1					+			1
HHIPL2					+			1
STRA6					+			1
PDE4B					+			1
NAV1					+			1
SERPINB3					+			1
CREBRF					+			1
CTSC					+			1
CD99L2					+			1
CPS1					+			1
C4orf3					+			1
TMEM92					+			1
DNAJC12					+			1
PIGT					+			1
CREG1					+			1
EIF4B					+			1
ARSG					+			1
AMIGO2					+			1
IRF2BP2					+			1
FHIT					+			1
AES					+			1
SLC9A3R2					+			1
ARL4D					+			1
MAP2					+			1
RIN2					+			1
CCDC64					+			1
AZI2					+			1
ZNF277					+			1
FGB					+			1
SREBF1					+			1
LOC283710					+			1
CLK1					+			1
ADM					+			1
C11orf54					+			1
SMARCD3					+			1
CASP4					+			1
IRS2					+			1
A4GALT					+			1
PGRMC2					+			1
ITGB2-AS1					+			1
GLB1					+			1
TGM3					+			1
FAM214B					+			1
PLOD1					+			1
CCNL2					+			1
PTPN12					+			1
MRC2					+			1
IL33					+			1
EML3					+			1
POLR1D					+			1
ZFP36L2					+			1
DECR1					+			1
GPC6					+			1
CLDN2					+			1
PPAP2B					+			1
MAST4					+			1
CAMLG					+			1
SH3PXD2A					+			1
ARRB1					+			1
CCDC28A					+			1
DHCR24					+			1
TMEM66					+			1
FOXN3					+			1
CPLX2					+			1
HHIP-AS1					+			1
KDM3A					+			1
GJA1					+			1
FAM214A					+			1
TMEM37					+			1
THRA					+			1
RBP4					+			1
SLC39A8					+			1
DNM3					+			1
MMP2					+			1
PDGFRL					+			1
DCAF8					+			1
STEAP2					+			1
DUSP16					+			1
VPS13D					+			1
ANTXR2					+			1
CTSS					+			1
DCAF5					+			1
BDH2					+			1
MEGF8					+			1
SLC16A4					+			1
FLJ16779					+			1
ITGAX					+			1
MB					+			1
FAM83A					+			1
FNDC3B					+			1
LGSN					+			1
TSPAN13					+			1
TC2N					+			1
KDM5B					+			1
ALDH2					+			1
CMTM8					+			1
LINC00494					+			1
GPR56					+			1
SAMD11					+			1
PLD1					+			1
BIRC7					+			1
CCDC69					+			1
ARMCX3					+			1
COL21A1					+			1
MPI					+			1
TJP3					+			1
RNF125					+			1
GNPTG					+			1
CASC4					+			1
CREB3L3					+			1
C9orf89					+			1
ATXN1					+			1
GNS					+			1
GABRB3					+			1
GHDC					+			1
LINC00284					+			1
PON1					+			1
RAB26					+			1
LPHN1					+			1
TRIQK					+			1
MFSD2A					+			1
SCMH1					+			1
ZC3H6					+			1
IER2					+			1
AGFG2					+			1
IMMP2L					+			1
SLC33A1					+			1
DENND4A					+			1
KLF9					+			1
MAGI3					+			1
C20orf112					+			1
THSD7A					+			1
SWT1					+			1
KIAA1377					+			1
NUCB2					+			1
MOB3C					+			1
SPDEF					+			1
C7orf31					+			1
SNTB1					+			1
TNS4					+			1
CACNG8					+			1
TMEM130					+			1
BAZ2B					+			1
PPARA					+			1
EPS8					+			1
PION					+			1
HOXC10					+			1
FMNL2					+			1
CEP85L					+			1
ZMIZ1					+			1
TIPARP					+			1
SESTD1					+			1
AHR					+			1
MANBA					+			1
PIGG					+			1
SERPINA6					+			1
RSPO3					+			1
CRELD1					+			1
AIG1					+			1
FGD6					+			1
CCDC146					+			1
C4BPA					+			1
LRG1					+			1
LSR					+			1
TYMP					+			1
CSAD					+			1
HS2ST1					+			1
TMEM144					+			1
SSBP3					+			1
ADPRM					+			1
NREP					+			1
CD2AP					+			1
METTL25					+			1
CPN1					+			1
MAOA					+			1
BACH1					+			1
SMOC1					+			1
ABLIM1					+			1
VTN					+			1
VAV3					+			1
HSD11B1L					+			1
COL9A2					+			1
TCEAL8					+			1
ZKSCAN1					+			1
SFT2D3					+			1
LFNG					+			1
TP53INP2					+			1
SECISBP2L					+			1
RBM4					+			1
CARD6					+			1
ARSE					+			1
TMEM61					+			1
BRWD1					+			1
TRPM8					+			1
EIF4A2					+			1
HLA-DMA					+			1
TTC28					+			1
GRB14					+			1
FAM198B					+			1
DISP1					+			1
GOLGB1					+			1
SEC31B					+			1
WSB1					+			1
RHOV					+			1
ZNF720					+			1
GATA3					+			1
FAT1					+			1
SPINK6					+			1
INSL3					+			1
ACOX1					+			1
CNTN1					+			1
LRRK2					+			1
PPIP5K1					+			1
GPR37					+			1
MT1F					+			1
SLCO1B3					+			1
SMARCA5					+			1
CYP3A5					+			1
SETD1B					+			1
IL11RA					+			1
KANSL1L					+			1
MST1					+			1
HCN2					+			1
SOX2					+			1
BCAS3					+			1
FSTL4					+			1
CAST					+			1
YEATS2					+			1
LOC338758					+			1
GALNT7					+			1
OFD1					+			1
CLIP3					+			1
CLK4					+			1
CADM1					+			1
HIF1A					+			1
PDIA6					+			1
DMXL2					+			1
CCDC170					+			1
RHOBTB1					+			1
ROBO1					+			1
CD38					+			1
PLXNB1					+			1
ZSWIM4					+			1
AHSA2					+			1
LOC729013					+			1
MILR1					+			1
PDE4A					+			1
TBCK					+			1
STARD4					+			1
BZW1					+			1
PYGO2					+			1
DSP					+			1
KANSL1-AS1					+			1
ST6GALNAC4					+			1
PCMTD2					+			1
CCDC117					+			1
ING4					+			1
LOC145783					+			1
MAGEA11					+			1
SLC17A9					+			1
CBLC					+			1
SPATA7					+			1
TRIM46					+			1
VPS9D1					+			1
CHGB					+			1
PLEKHM3					+			1
PLK1S1					+			1
PTGR2					+			1
DNAJC25					+			1
TMEM259					+			1
GLIPR1L2					+			1
C1orf63					+			1
ST13					+			1
ANKLE1					+			1
FAM63A					+			1
KCNQ1OT1					+			1
ZNF654					+			1
TANK					+			1
C7orf43					+			1
TRPM2					+			1
LOC100131089					+			1
ZG16B					+			1
PHF21A					+			1
GSTO2					+			1
ALG11					+			1
TAPT1					+			1
LPGAT1					+			1
RNF214					+			1
IFFO1					+			1
GLCE					+			1
SGMS1					+			1
SHPRH					+			1
FBXO38					+			1
ZNF581					+			1
SYNE4					+			1
NTS					+			1
TSPAN7					+			1
BCL9					+			1
SLC23A1					+			1
ZMYND12					+			1
NCK1					+			1
PAQR6					+			1
DEPTOR					+			1
TNNI3					+			1
PLEKHH2					+			1
EIF2A					+			1
SECISBP2					+			1
TPRG1					+			1
SUOX					+			1
MORC2-AS1					+			1
TLK1					+			1
ZNF284					+			1
SMA4					+			1
EZH1					+			1
ADHFE1					+			1
RABGGTB					+			1
ZNF34					+			1
SIDT1					+			1
NT5E					+			1
TTC39A					+			1
NR1D2					+			1
PCED1A					+			1
ACAD10					+			1
DNAJC7					+			1
OBFC1					+			1
ADD3					+			1
FLJ10038					+			1
FBXO42					+			1
TAF1C					+			1
PAG1					+			1
CDK17					+			1
LENG8					+			1
LPCAT4					+			1
SMAD9					+			1
GOLT1A					+			1
WDR72					+			1
TOB2P1					+			1
FAM175A					+			1
CHSY1					+			1
ALDH5A1					+			1
LRRC61					+			1
CLDN4					+			1
FBXO41					+			1
PLXNA3					+			1
DLX4					+			1
MEIS3					+			1
LTBP2					+			1
SRSF5					+			1
RNF121					+			1
DPY19L4					+			1
ALS2CR8					+			1
GPR162					+			1
HK2					+			1
PLA1A					+			1
PANX2					+			1
IL11					+			1
SERPINA3					+			1
WDFY2					+			1
ENTPD2					+			1
MAPT					+			1
PHF3					+			1
PPAPDC1A					+			1
ZCCHC9					+			1
RGS17					+			1
GIMAP2					+			1
NIPBL					+			1
PDIA3					+			1
SMIM5					+			1
EDEM1					+			1
RASA1					+			1
SMARCA1					+			1
ARG2					+			1
NOX4					+			1
SRGAP3					+			1
CTHRC1					+			1
PDGFC					+			1
ZNF160					+			1
PRR15					+			1
IRF2BPL					+			1
EPHB6					+			1
RAP1GAP2					+			1
GEM					+			1
LYPD8					+			1
ATP6V0A4					+			1
NEK11					+			1
KCNAB1					+			1
ANKRD42					+			1
RNF13					+			1
EPHB3					+			1
SOX3					+			1
LOC100129034					+			1
MTA3					+			1
MCTP2					+			1
PTPN6					+			1
LMOD1					+			1
GRHL2					+			1
AGBL5					+			1
KDM4C					+			1
ITPKC					+			1
GABARAPL1					+			1
ZMYM5					+			1
PPP1R2					+			1
ACVR2B-AS1					+			1
FAM13A					+			1
LOC100507463					+			1
CACNA2D1					+			1
GOLGA5					+			1
PDE4C					+			1
TASP1					+			1
AGER					+			1
SAFB					+			1
MCC					+			1
LAMC3					+			1
FXR1					+			1
LOC728537					+			1
PLA2R1					+			1
B3GAT1					+			1
LINC00340					+			1
GOLGA8A					+			1
CDC37L1					+			1
ADAMTSL4					+			1
GTF2I					+			1
ZNF441					+			1
RARS2					+			1
RFNG					+			1
DOK4					+			1
INSL4					+			1
FBXL13					+			1
CCDC122					+			1
FRMD4B					+			1
PCDHB9					+			1
C1orf21					+			1
ZC3H12C					+			1
LOC100505783					+			1
PCDHA9					+			1
DNMBP-AS1					+			1
C15orf37					+			1
DHRS13					+			1
MARCH3					+			1
LIG4					+			1
ATG2A					+			1
SESN3					+			1
C8orf42					+			1
SNX33					+			1
LY6G6C					+			1
PRSS33					+			1
KIAA0430					+			1
CRYAB					+			1
CDKL3					+			1
HOXB4					+			1
NUDT11					+			1
ASH1L-AS1					+			1
GALNT9					+			1
DBP					+			1
ADAM22					+			1
DIXDC1					+			1
HS3ST1					+			1
APOH					+			1
SSPO					+			1
CARM1					+			1
ERAP2					+			1
FAM160B2					+			1
C2CD2L					+			1
COL11A2					+			1
MICAL1					+			1
MTHFD2L					+			1
PIGH					+			1
FENDRR					+			1
BEST1					+			1
KIAA1109					+			1
SEC14L4					+			1
TEKT3					+			1
FLJ45340					+			1
GPX7					+			1
LEPR					+			1
TBXAS1					+			1
POF1B					+			1
KIF27					+			1
FOXQ1					+			1
SPIRE2					+			1
ZFPM2					+			1
PTPN4					+			1
EPB41L4B					+			1
SERPIND1					+			1
AMOT					+			1
GCC2					+			1
MRPL42P5					+			1
ELL					+			1
SPSB3					+			1
PROM1					+			1
SEMA4G					+			1
LOC100130093					+			1
LOC644961					+			1
QSOX1					+			1
C20orf196					+			1
TMEM47					+			1
TBX2					+			1
TCN2					+			1
RAB11B-AS1					+			1
LOC256021					+			1
WASF3					+			1
ZNF425					+			1
PCSK2					+			1
ICAM5					+			1
STT3B					+			1
PELI2					+			1
DDIT4L					+			1
MME					+			1
MAGI2-AS3					+			1
SMO						+		1
ERO1L						+		1
FHL2						+		1
CASP14						+		1
GSTP1						+		1
NMB						+		1
LOC645638						+		1
ALDH3B1						+		1
SYDE1						+		1
TNFRSF19						+		1
TGFBI						+		1
HLA-DPA1						+		1
RNF183						+		1
PDE4D						+		1
RHCG						+		1
FKBP11						+		1
VIM						+		1
SLC7A5						+		1
DSCR8						+		1
PLP1						+		1
UBE2E1						+		1
GPX1						+		1
EVA1C						+		1
ETV4						+		1
CNIH4						+		1
IL17C						+		1
HOXC8						+		1
ACPP						+		1
PGM1						+		1
TP73-AS1						+		1
FAM115C						+		1
BTN3A1						+		1
VDR						+		1
GPX3						+		1
S100A7						+		1
ALG14						+		1
DPYSL4						+		1
PFKFB3						+		1
DEAF1						+		1
FAM229B						+		1
MFSD12						+		1
TRAPPC9						+		1
DUSP5						+		1
TMEM40						+		1
RIT1						+		1
ZNF208						+		1
C19orf81						+		1
WBSCR27						+		1
GALNT18						+		1
SPRR1B						+		1
SCGB1B2P						+		1
UNC5A						+		1
SOX10						+		1
PRELID2						+		1
PRKCDBP						+		1
CFI						+		1
TCF7						+		1
PEX14						+		1
SAGE1						+		1
F12						+		1
COQ10A						+		1
GSTA1						+		1
SLC27A5						+		1
CXCL17						+		1
ARRDC4						+		1
HOXB6						+		1
CSGALNACT2						+		1
OXSM						+		1
CLCN7						+		1
CRMP1						+		1
UBXN8						+		1
LYZ						+		1
PITX2						+		1
TFR2						+		1
CELSR3						+		1
CREB3L1						+		1
MMP7						+		1
RAB34						+		1
LOC100506385						+		1
HBE1						+		1
SAA1						+		1
ALDH1A3						+		1
KRT17						+		1
HLA-DMB						+		1
SLC45A3						+		1
[truncated: 2,007 more rows]
